# Supplementary material for: Uncovering the Salt Response of Soybean by Unraveling Its Wild and Cultivated Functional Genomes Using Tag Sequencing
Source: PLoS One. 2012 Nov 28;7(11):e48819. doi: 10.1371/journal.pone.0048819 (PMC3509101; doi:10.1371/journal.pone.0048819)
Supplement: Table S1 — Summary results of reference tag database, tag libraries and tag mapping to genes and genomes from Glycine soja and Glycine max in presence and absence of NaCl stress. (XLS) [file pone.0048819.s006.xls]

## Sheet: Table S1 Summary results
Table S1. Summary results of reference tag database, tag libraries and tag mapping to genes and genomes from Glycine soja and Glycine max in presence and absence of NaCl stress.
1. Reference tag database of Glycine soja and Glycine max.
Species	Glycine soja		Glycine soja		Glycine max		Glycine max
Treatment	Control		200 mM NaCl		Control		200 mM NaCl
	Number	%	Number	%	Number	%	Number	%
Reference Genes	36217		36217		36217		36217
Genes With CATG Site	32536	0.8984	32536	0.8984	29425	0.812464	29425	0.812464
# of Total Reference Tags	126031		126031		126031		126031
# of Unambiguous Tags	118932	0.9437	118932	0.9437	111395	0.88387	111395	0.88387
# of Ambiguous tags	7099		7099		14636		14636
2. Tag libraries of Glycine soja and Glycine max.
Species	Glycine soja												Glycine max
Treatment	Control						200 mM NaCl						Control						200 mM NaCl
	Distinct Tag		Total Tag		Number of Gene		Distinct Tag		Total Tag		Number of Gene		Distinct Tag		Total Tag		Number of Gene		Distinct Tag		Total Tag		Number of Gene
Raw Data	333911	1	3591295	1			367288	1	3569051	1			242150	1	3650500	1			254899	1	3615500	1
Tags Containing N	13051	0.0391	22416	0.0062			12385	0.0337	19356	0.0054			5557	0.0229	9229	0.0025			5780	0.0227	9177	0.0025
Adaptors	119	0.0004	122	0			170	0.0005	175	0			0	0	0	0			0	0	0	0
Tag CopyNum <2	193855	0.5806	193855	0.054			218943	0.5961	218943	0.0613			0	0	0	0			0	0	0	0
Clean Tag	126886	0.38	3374902	0.9397			135790	0.3697	3330577	0.9332			236593	0.9771	3641271	0.9975			249119	0.9773	3606323	0.9975
CopyNum >=2	126886	1	3374902	1			135790	1	3330577	1			236593	1	3641271	1			249119	1	3606323	1
CopyNum >5	54732	0.4313	3171913	0.9399			56629	0.417	3110178	0.9338			43272	0.1829	3351470	0.9204			46985	0.1886	3270742	0.9069
CopyNum >10	36634	0.2887	3034467	0.8991			37858	0.2788	2967344	0.8909			29618	0.1252	3247521	0.8919			30840	0.1238	3148096	0.8729
CopyNum >20	23719	0.1869	2845275	0.8431			24206	0.1783	2767026	0.8308			19400	0.082	3097155	0.8506			19601	0.0787	2983996	0.8274
CopyNum >50	11609	0.0915	2457280	0.7281			11681	0.086	2364587	0.71			9939	0.042	2794322	0.7674			9831	0.0395	2671536	0.7408
CopyNum >100	5851	0.0461	2052834	0.6083			5862	0.0432	1953979	0.5867			5305	0.0224	2465899	0.6772			5268	0.0211	2347769	0.651
Note: We take all CATG*** tags in a gene, not only the 3' end one, as its reference tags.
3. Both soybean species' tag mapping to the genes and genomes.
Clean Tag	126886		3374902		36217		135790		3330577		36217		236593		3641271		36217		249119		3606323		36217
Perfect Match(Sense)
1 tag->1 gene	19848	0.1564	1083188	0.321	13551	0.3742	19426	0.1431	1013014	0.3042	13503	0.3728	26048	0.1101	1233202	0.3387	15177	0.419057	24710	0.0992	1163116	0.3225	14650	0.404506
1 tag->n gene	1866	0.0147	213581	0.0633	3097	0.0855	1850	0.0136	219565	0.0659	3111	0.0859	1536	0.0065	167518	0.046	2414	0.0666538	1472	0.0059	186473	0.0517	2330	0.0643344
1bp MisMatch(Sense)
1 tag->1 gene	6554	0.0517	191255	0.0567	4462	0.1232	6725	0.0495	201432	0.0605	4588	0.1267	16431	0.0694	216410	0.0594	7005	0.193417	16155	0.0648	172062	0.0477	6704	0.185106
1 tag->n gene	1192	0.0094	40849	0.0121	1208	0.0334	1224	0.009	39892	0.012	1218	0.0336	1876	0.0079	15105	0.0041	1393	0.0384626	2119	0.0085	18534	0.0051	1318	0.0363917
Perfect Match(AntiSense)
1 tag->1 gene	17512	0.138	471394	0.1397	12289	0.3393	17147	0.1263	447328	0.1343	12323	0.3403	24210	0.1023	513739	0.1411	14346	0.396112	22555	0.0905	514000	0.1425	13717	0.378745
1 tag->n gene	1657	0.0131	62433	0.0185	2645	0.073	1622	0.0119	51120	0.0153	2651	0.0732	1409	0.006	47262	0.013	2100	0.0579838	1323	0.0053	43041	0.0119	1999	0.0551951
1bp MisMatch(AntiSense)
1 tag->1 gene	4160	0.0328	95723	0.0284	3289	0.0908	4313	0.0318	87561	0.0263	3359	0.0927	10639	0.045	87405	0.024	5915	0.163321	9927	0.0398	84089	0.0233	5589	0.15432
1 tag->n gene	378	0.003	8125	0.0024	642	0.0177	404	0.003	7019	0.0021	692	0.0191	808	0.0034	5903	0.0016	901	0.0248778	748	0.003	4682	0.0013	896	0.0247398
All Tag Mapping to Sense Gene	29460	0.2322	1528873	0.453	16428	0.4536	29225	0.2152	1473903	0.4425	16484	0.4551	45891	0.194	1632235	0.4483	17528	#DIV/0!	44456	0.1785	1540185	0.4271	16994	0.469227
Unambiguous Tag Mapping to Sense Gene	26402	0.2081	1274443	0.3776	14511	0.4007	26151	0.1926	1214446	0.3646	14513	0.4007	42479	0.1795	1449612	0.3981	16146	#DIV/0!	40865	0.164	1335178	0.3702	15621	0.431317
All Tag Mapping to Anti-Sense Gene	23707	0.1868	637675	0.1889	14891	0.4112	23486	0.173	593028	0.1781	14994	0.414	37066	0.1567	654309	0.1797	16601	#DIV/0!	34553	0.1387	645812	0.1791	16002	0.441837
Unambiguous Tag Mapping to Anti-Sense Gene	21672	0.1708	567117	0.168	13150	0.3631	21460	0.158	534889	0.1606	13188	0.3641	34849	0.1473	601144	0.1651	15280	#DIV/0!	32482	0.1304	598089	0.1658	14720	0.406439
All Tag Mapping to Gene (Sense & Anti-Senese)	53167	0.419	2166548	0.642	21014	0.5802	52711	0.3882	2066931	0.6206	21362	0.5898	82957	0.3506	2286544	0.628	21471	#DIV/0!	79009	0.3172	2185997	0.6062	21193	0.585167
Unambiguous Tag Mapping to Gene (Sense & Anti-Sense)	48074	0.3789	1841560	0.5457	19079	0.5268	47611	0.3506	1749335	0.5252	19344	0.5341	77328	0.3268	2050756	0.5632	20099	#DIV/0!	73347	0.2944	1933267	0.5361	19795	0.546567
Mapping to Genome
Perfect Match
1 tag->1 position	34737	0.2738	645749	0.1913			40174	0.2959	699142	0.2099			64622	0.2731	897828	0.2466			71980	0.2889	929462	0.2577
1 tag->n position	4272	0.0337	89858	0.0266			4632	0.0341	87874	0.0264			7872	0.0333	96295	0.0264			8259	0.0332	110138	0.0305
1bp Mismatch
1 tag->1 position	6176	0.0487	92123	0.0273			7193	0.053	100159	0.0301			15798	0.0668	27674	0.0076			15767	0.0633	34989	0.0097
1 tag->n position	2204	0.0174	44792	0.0133			2603	0.0192	32915	0.0099			4176	0.0177	8022	0.0022			4416	0.0177	9993	0.0028
Unmatched/Unknown Tag	26330	0.2075	335832	0.0995			28477	0.2097	343556	0.1032			61168	0.2585	324908	0.0892			69688	0.2797	335744	0.0931
Copy Num >=2	26330	1	335832	1			28477	1	343556	1			61168	1	324908	1			69688	1	335744	1
Copy Num >5	8300	0.3152	286630	0.8535			8400	0.295	289381	0.8423			4057	0.0663	251238	0.7733			5885	0.0844	239301	0.7127
Copy Num >10	4768	0.1811	260113	0.7745			4900	0.1721	262879	0.7652			2420	0.0396	238903	0.7353			3215	0.0461	219248	0.653
Copy Num >20	2608	0.0991	228664	0.6809			2724	0.0957	231275	0.6732			1374	0.0225	223724	0.6886			1737	0.0249	197882	0.5894
Copy Num >50	1058	0.0402	179737	0.5352			1088	0.0382	179943	0.5238			582	0.0095	198780	0.6118			707	0.0101	166163	0.4949
Copy Num >100	478	0.0182	139742	0.4161			468	0.0164	136654	0.3978			296	0.0048	178811	0.5503			357	0.0051	141509	0.4215
