# Supplementary material for: Uncovering the Salt Response of Soybean by Unraveling Its Wild and Cultivated Functional Genomes Using Tag Sequencing
Source: PLoS One. 2012 Nov 28;7(11):e48819. doi: 10.1371/journal.pone.0048819 (PMC3509101; doi:10.1371/journal.pone.0048819)
Supplement: Table S2 — Specifically differentially expressed genes in salt tolerant genotype of Glycine soja (STGoGS), salt sensitive genotype of Glycine max (SSGoGM) and in both species. (XLS) [file pone.0048819.s007.xls]

## Sheet: Specific genes
Table S2. Specifically differentially expressed genes in salt tolerant genotype of Glycine soja (STGoGS), salt sensitive genotype of Glycine max (SSGoGM) and in both species.
Genes (FDR <0.001 and fold>=1) are identified as differentially expressed genes
	Glycine Soja		Glycine max
Gene	log2 ratio (NaCl/Control)	P-Value	log2 ratio (NaCl/Control)	P-Value
Specifically expressed genes only in Glycine Soja
gnl|UG|Gma#S39318688	3.93095	6.8128e-09	-	-
gnl|UG|Gma#S39302585	12.8029	4.4409e-16	-	-
gnl|UG|Gma#S48312204	11.098	4.4409e-16	-	-
gnl|UG|Gma#S52658367	10.1176	5.65548e-12	-	-
gnl|UG|Gma#S30930714	9.43254	1.01667e-07	-	-
gnl|UG|Gma#S53086474	9.36851	2.04688e-07	-	-
gnl|UG|Gma#S55481819	9.15482	1.67041e-06	-	-
gnl|UG|Gma#S48312689	9.07682	3.36306e-06	-	-
gnl|UG|Gma#S39313776	8.99435	6.77086e-06	-	-
gnl|UG|Gma#S48315414	8.90689	1.36318e-05	-	-
gnl|UG|Gma#S39313997	8.81378	2.7445e-05	-	-
gnl|UG|Gma#S22952767	8.71425	5.52554e-05	-	-
gnl|UG|Gma#S53088269	6.70323	4.714e-05	-	-
gnl|UG|Gma#S45550681	5.42098	7.49998e-05	-	-
gnl|UG|Gma#S55906279	4.48493	7.0166e-13	-	-
gnl|UG|Gma#S55897981	4.26517	3.09964e-06	-	-
gnl|UG|Gma#S5129372	3.78092	0.000117555	-	-
gnl|UG|Gma#S48316168	3.65998	2.28484e-13	-	-
gnl|UG|Gma#S53084858	3.61121	0.000121668	-	-
gnl|UG|Gma#S48312269	3.50004	9.71192e-06	-	-
gnl|UG|Gma#S4909049	3.46229	2.38926e-08	-	-
gnl|UG|Gma#S53087668	3.29871	4.71534e-05	-	-
gnl|UG|Gma#S45538332	3.24023	7.71478e-05	-	-
gnl|UG|Gma#S52651160	3.22283	4.71852e-05	-	-
gnl|UG|Gma#S39308439	3.13345	8.21782e-05	-	-
gnl|UG|Gma#S53089654	3.13345	8.21782e-05	-	-
gnl|UG|Gma#S55357603	3.11384	2.88118e-10	-	-
gnl|UG|Gma#S39308682	2.94663	2.86612e-05	-	-
gnl|UG|Gma#S39303542	2.9382	4.4573e-08	-	-
gnl|UG|Gma#S53087366	2.92408	1.68296e-05	-	-
gnl|UG|Gma#S48312956	2.82809	1.72325e-06	-	-
gnl|UG|Gma#S48315154	2.76902	9.72188e-06	-	-
gnl|UG|Gma#S4905480	2.65785	9.84264e-05	-	-
gnl|UG|Gma#S45549541	2.49072	3.62692e-09	-	-
gnl|UG|Gma#S39313079	2.43486	1.27729e-08	-	-
gnl|UG|Gma#S39313100	2.38466	1.40422e-05	-	-
gnl|UG|Gma#S4995297	2.37687	6.44618e-06	-	-
gnl|UG|Gma#S53088840	2.31402	1.92792e-09	-	-
gnl|UG|Gma#S53089534	2.24023	0.000116811	-	-
gnl|UG|Gma#S47057692	2.24023	0.000116811	-	-
gnl|UG|Gma#S15848525	2.1488	2.6579e-05	-	-
gnl|UG|Gma#S5084836	2.11761	1.81369e-07	-	-
gnl|UG|Gma#S36149971	2.02057	1.36719e-05	-	-
gnl|UG|Gma#S53089978	1.9623	6.72796e-14	-	-
gnl|UG|Gma#S53086656	1.94588	3.6371e-13	-	-
gnl|UG|Gma#S48315379	1.88129	3.02248e-05	-	-
gnl|UG|Gma#S4922867	1.86814	0	-	-
gnl|UG|Gma#S45533813	1.86586	0	-	-
gnl|UG|Gma#S55904258	1.86057	0	-	-
gnl|UG|Gma#S53035243	1.82302	5.9508e-14	-	-
gnl|UG|Gma#S53089135	1.81268	4.28164e-11	-	-
gnl|UG|Gma#S23067287	1.80841	8.5043e-14	-	-
gnl|UG|Gma#S23068684	1.75521	3.6371e-13	-	-
gnl|UG|Gma#S39300913	1.74418	3.18856e-13	-	-
gnl|UG|Gma#S52663682	1.70926	1.87184e-13	-	-
gnl|UG|Gma#S53035182	1.6965	7.63066e-07	-	-
gnl|UG|Gma#S53088412	1.68727	1.41419e-10	-	-
gnl|UG|Gma#S47712510	1.66388	1.41247e-11	-	-
gnl|UG|Gma#S53089770	1.64666	5.11896e-10	-	-
gnl|UG|Gma#S15939020	1.57443	3.53366e-05	-	-
gnl|UG|Gma#S4909745	1.55544	0	-	-
gnl|UG|Gma#S47157108	1.51731	6.19504e-14	-	-
gnl|UG|Gma#S39318414	1.45643	3.77444e-07	-	-
gnl|UG|Gma#S45534396	1.45355	1.97176e-13	-	-
gnl|UG|Gma#S48312398	1.43622	0	-	-
gnl|UG|Gma#S52648837	1.39749	2.88814e-12	-	-
gnl|UG|Gma#S47710610	1.36638	8.06816e-05	-	-
gnl|UG|Gma#S53089759	1.34611	1.15987e-11	-	-
gnl|UG|Gma#S39301519	1.26282	2.41302e-06	-	-
gnl|UG|Gma#S52635156	1.24638	1.49036e-12	-	-
gnl|UG|Gma#S52642377	1.23558	1.33805e-10	-	-
gnl|UG|Gma#S48314346	1.2277	0	-	-
gnl|UG|Gma#S53086707	1.2159	2.4948e-08	-	-
gnl|UG|Gma#S5101199	1.20196	2.76654e-11	-	-
gnl|UG|Gma#S52657004	1.20034	4.0843e-06	-	-
gnl|UG|Gma#S52645420	1.20008	1.26966e-09	-	-
gnl|UG|Gma#S53085564	1.19249	8.27408e-06	-	-
gnl|UG|Gma#S36150835	1.15538	3.77476e-13	-	-
gnl|UG|Gma#S48313129	1.15079	1.63392e-08	-	-
gnl|UG|Gma#S45538515	1.14531	1.7164e-13	-	-
gnl|UG|Gma#S48315102	1.12903	9.19948e-06	-	-
gnl|UG|Gma#S48313174	1.10682	1.02628e-06	-	-
gnl|UG|Gma#S45565534	1.09522	1.22766e-05	-	-
gnl|UG|Gma#S39312992	1.09001	2.25908e-12	-	-
gnl|UG|Gma#S53085199	1.05839	3.14148e-12	-	-
gnl|UG|Gma#S48315849	1.05499	1.5435e-11	-	-
gnl|UG|Gma#S48315474	1.05124	1.38645e-12	-	-
gnl|UG|Gma#S39318155	1.04888	2.66086e-05	-	-
gnl|UG|Gma#S16522841	1.04218	1.67003e-06	-	-
gnl|UG|Gma#S53089313	1.03664	9.24388e-05	-	-
gnl|UG|Gma#S53089714	1.02905	3.02662e-07	-	-
gnl|UG|Gma#S52653314	1.01915	4.11856e-05	-	-
gnl|UG|Gma#S52436387	-1.00136	8.60334e-15	-	-
gnl|UG|Gma#S53087263	-1.00137	1.03556e-06	-	-
gnl|UG|Gma#S52666397	-1.02548	0	-	-
gnl|UG|Gma#S53086179	-1.0448	3.48558e-39	-	-
gnl|UG|Gma#S39315940	-1.04552	1.60813e-11	-	-
gnl|UG|Gma#S45562011	-1.05998	1.43096e-07	-	-
gnl|UG|Gma#S48314465	-1.06112	1.80707e-23	-	-
gnl|UG|Gma#S18530751	-1.06861	6.96938e-05	-	-
gnl|UG|Gma#S48312667	-1.07527	4.66312e-08	-	-
gnl|UG|Gma#S39311041	-1.07605	2.56386e-05	-	-
gnl|UG|Gma#S45561550	-1.07763	6.57292e-10	-	-
gnl|UG|Gma#S47705647	-1.08284	6.59076e-09	-	-
gnl|UG|Gma#S53087963	-1.08707	4.76778e-08	-	-
gnl|UG|Gma#S48315968	-1.11351	4.1153e-14	-	-
gnl|UG|Gma#S52659679	-1.12367	1.34128e-08	-	-
gnl|UG|Gma#S39303668	-1.12608	0.000121267	-	-
gnl|UG|Gma#S53094833	-1.13282	9.39786e-71	-	-
gnl|UG|Gma#S52667172	-1.13378	3.06066e-08	-	-
gnl|UG|Gma#S39301686	-1.14138	2.9652e-17	-	-
gnl|UG|Gma#S53086382	-1.15556	0.000122085	-	-
gnl|UG|Gma#S16523684	-1.15678	1.49195e-12	-	-
gnl|UG|Gma#S53089932	-1.15738	9.72426e-07	-	-
gnl|UG|Gma#S5146414	-1.15857	7.10068e-06	-	-
gnl|UG|Gma#S39313278	-1.16298	1.07694e-12	-	-
gnl|UG|Gma#S52646085	-1.17152	1.15737e-21	-	-
gnl|UG|Gma#S53087228	-1.1761	4.2896e-09	-	-
gnl|UG|Gma#S52653271	-1.18849	3.62968e-06	-	-
gnl|UG|Gma#S45559610	-1.19503	1.23081e-12	-	-
gnl|UG|Gma#S52635824	-1.1995	1.83921e-07	-	-
gnl|UG|Gma#S22951432	-1.20347	2.66688e-11	-	-
gnl|UG|Gma#S53086512	-1.20793	1.41925e-12	-	-
gnl|UG|Gma#S45531115	-1.20799	8.89296e-18	-	-
gnl|UG|Gma#S45533315	-1.23483	2.9753e-06	-	-
gnl|UG|Gma#S15850234	-1.24079	4.7882e-11	-	-
gnl|UG|Gma#S48316380	-1.26207	4.14604e-53	-	-
gnl|UG|Gma#S39318497	-1.26343	2.54838e-05	-	-
gnl|UG|Gma#S48314730	-1.27007	1.37517e-27	-	-
gnl|UG|Gma#S53090097	-1.27321	1.00454e-10	-	-
gnl|UG|Gma#S47723396	-1.27771	1.25075e-26	-	-
gnl|UG|Gma#S45564135	-1.29079	1.33966e-110	-	-
gnl|UG|Gma#S16523240	-1.29425	5.78286e-11	-	-
gnl|UG|Gma#S48314777	-1.30075	2.7955e-20	-	-
gnl|UG|Gma#S53084553	-1.32193	1.65736e-12	-	-
gnl|UG|Gma#S16521648	-1.32644	1.14948e-26	-	-
gnl|UG|Gma#S48314084	-1.32815	6.2127e-10	-	-
gnl|UG|Gma#S52661083	-1.33276	6.95174e-13	-	-
gnl|UG|Gma#S45565802	-1.35674	1.18186e-14	-	-
gnl|UG|Gma#S53085158	-1.35927	8.16184e-19	-	-
gnl|UG|Gma#S22953041	-1.35966	1.58407e-08	-	-
gnl|UG|Gma#S4935632	-1.38768	1.45904e-08	-	-
gnl|UG|Gma#S39314717	-1.39309	7.89274e-11	-	-
gnl|UG|Gma#S52662055	-1.39606	1.79275e-07	-	-
gnl|UG|Gma#S48314783	-1.402	1.51882e-21	-	-
gnl|UG|Gma#S36150337	-1.42046	4.82778e-05	-	-
gnl|UG|Gma#S45532649	-1.47796	0	-	-
gnl|UG|Gma#S53087595	-1.51286	3.61446e-07	-	-
gnl|UG|Gma#S4971486	-1.53189	8.55268e-56	-	-
gnl|UG|Gma#S23061855	-1.54402	2.27326e-06	-	-
gnl|UG|Gma#S6673779	-1.5573	1.07394e-26	-	-
gnl|UG|Gma#S52661803	-1.57967	4.1372e-25	-	-
gnl|UG|Gma#S23065941	-1.59384	1.4316e-05	-	-
gnl|UG|Gma#S45531282	-1.6009	0.000123051	-	-
gnl|UG|Gma#S48314219	-1.60226	3.24926e-26	-	-
gnl|UG|Gma#S45536377	-1.61541	1.09602e-10	-	-
gnl|UG|Gma#S48314982	-1.62007	1.69341e-90	-	-
gnl|UG|Gma#S19676859	-1.62181	2.09172e-30	-	-
gnl|UG|Gma#S52641765	-1.6302	4.69594e-05	-	-
gnl|UG|Gma#S23066289	-1.6544	1.79235e-05	-	-
gnl|UG|Gma#S52646661	-1.65593	8.07638e-63	-	-
gnl|UG|Gma#S22951932	-1.66504	8.82494e-09	-	-
gnl|UG|Gma#S48313164	-1.66686	1.39801e-13	-	-
gnl|UG|Gma#S53086966	-1.67154	9.79928e-11	-	-
gnl|UG|Gma#S48316174	-1.67363	2.36764e-24	-	-
gnl|UG|Gma#S48313429	-1.71031	1.33536e-07	-	-
gnl|UG|Gma#S23063629	-1.76907	1.58612e-07	-	-
gnl|UG|Gma#S53088026	-1.77313	2.39208e-05	-	-
gnl|UG|Gma#S23066872	-1.78958	8.99804e-06	-	-
gnl|UG|Gma#S23061832	-1.78958	8.99804e-06	-	-
gnl|UG|Gma#S39316815	-1.86507	1.16991e-35	-	-
gnl|UG|Gma#S53085044	-1.86921	7.44724e-05	-	-
gnl|UG|Gma#S53088988	-1.87811	7.38598e-08	-	-
gnl|UG|Gma#S53087048	-2.00039	5.61322e-41	-	-
gnl|UG|Gma#S52648564	-2.15245	1.8665e-05	-	-
gnl|UG|Gma#S4990671	-2.1745	5.03186e-05	-	-
gnl|UG|Gma#S53087093	-2.27191	9.26364e-07	-	-
gnl|UG|Gma#S22951467	-2.27354	6.64704e-13	-	-
gnl|UG|Gma#S56462968	-2.34236	2.84034e-15	-	-
gnl|UG|Gma#S48314188	-2.34962	0	-	-
gnl|UG|Gma#S5022688	-2.35565	4.8661e-80	-	-
gnl|UG|Gma#S5095696	-2.37773	2.59152e-19	-	-
gnl|UG|Gma#S5146815	-2.41074	2.14764e-36	-	-
gnl|UG|Gma#S15849194	-2.41504	7.71938e-05	-	-
gnl|UG|Gma#S53088432	-2.46144	6.29116e-77	-	-
gnl|UG|Gma#S48316389	-2.59384	2.79856e-09	-	-
gnl|UG|Gma#S5146395	-2.66009	2.41742e-22	-	-
gnl|UG|Gma#S45547575	-2.73123	9.2577e-58	-	-
gnl|UG|Gma#S53089267	-2.73697	2.26478e-05	-	-
gnl|UG|Gma#S53087070	-2.85688	0.000100526	-	-
gnl|UG|Gma#S52644003	-3.35207	5.06198e-07	-	-
gnl|UG|Gma#S52657336	-3.49313	2.35936e-12	-	-
gnl|UG|Gma#S52647217	-3.92705	1.52059e-50	-	-
gnl|UG|Gma#S53084810	-8.79442	3.39104e-05	-	-
gnl|UG|Gma#S16522421	-9.28077	5.51214e-07	-	-
gnl|UG|Gma#S5040523	-9.53333	3.53708e-08	-	-
gnl|UG|Gma#S4964747	-9.74651	2.26972e-09	-	-
gnl|UG|Gma#S46822423	-10.098	9.34592e-12	-	-
gnl|UG|Gma#S39305591	-12.1836	1.55019e-47	-	-
gnl|UG|Gma#S5146693	10.4315	1.08802e-14	0.52878	0.467906
gnl|UG|Gma#S39307301	9.99577	4.61502e-11	-0.513996	0.418152
gnl|UG|Gma#S53090447	9.95274	9.29142e-11	0.0524674	0.993054
gnl|UG|Gma#S53089802	9.55267	2.5082e-08	-0.207953	0.413186
gnl|UG|Gma#S5103249	9.49386	5.04978e-08	-0.247928	0.627528
gnl|UG|Gma#S53090602	9.43254	1.01667e-07	0.380822	0.614828
gnl|UG|Gma#S23061569	9.36851	2.04688e-07	-0.812293	0.1764
gnl|UG|Gma#S48315819	9.15482	1.67041e-06	0.867752	0.293034
gnl|UG|Gma#S4912895	9.15482	1.67041e-06	0.496625	0.410402
gnl|UG|Gma#S6676343	8.99435	6.77086e-06	0.859608	0.129342
gnl|UG|Gma#S47346584	8.90689	1.36318e-05	0.89743	0.0683266
gnl|UG|Gma#S47711991	8.60733	0.000111246	0.0524674	0.993054
gnl|UG|Gma#S5137203	8.60733	0.000111246	0.710493	0.276114
gnl|UG|Gma#S42153518	5.65162	7.49998e-05	0.59368	0.678594
gnl|UG|Gma#S48316466	5.16317	4.714e-05	0.183824	0.48915
gnl|UG|Gma#S39313956	4.62936	2.85492e-05	0.526077	1.71263e-12
gnl|UG|Gma#S48315531	4.44906	8.28946e-08	0.646899	8.94882e-06
gnl|UG|Gma#S53087628	3.82462	7.5e-05	0.876639	0.0204104
gnl|UG|Gma#S5124999	3.82462	7.5e-05	-0.584467	0.061859
gnl|UG|Gma#S5047466	3.62012	1.02364e-09	0.957087	3.3662e-13
gnl|UG|Gma#S53087975	3.61121	0.000121668	0.89743	0.0683266
gnl|UG|Gma#S39309968	3.56207	4.9738e-14	0.924613	2.51576e-13
gnl|UG|Gma#S36151163	3.56161	7.0166e-13	-0.75172	4.25854e-06
gnl|UG|Gma#S53086383	3.54107	1.68217e-05	-0.594844	0.143113
gnl|UG|Gma#S36141526	3.53653	9.71192e-06	-0.516884	0.245638
gnl|UG|Gma#S48315862	3.43266	7.51856e-05	-0.124663	0.849694
gnl|UG|Gma#S48535559	3.42867	4.4573e-08	-0.686564	1.54824e-17
gnl|UG|Gma#S34273499	3.30357	3.62692e-09	-0.155879	0.208274
gnl|UG|Gma#S45560659	3.28997	1.68217e-05	-0.638492	0.197789
gnl|UG|Gma#S21537643	3.25672	3.09964e-06	-0.427993	0.407344
gnl|UG|Gma#S45556049	3.19036	2.8551e-05	0.978378	3.0366e-07
gnl|UG|Gma#S45557808	3.18261	1.1724e-13	0.750907	6.30476e-06
gnl|UG|Gma#S23063923	3.14273	4.729e-05	0.501881	0.56902
gnl|UG|Gma#S46714555	3.13553	1.27729e-08	0.428094	0.594062
gnl|UG|Gma#S5146592	2.97389	5.52044e-06	0.0509318	0.825832
gnl|UG|Gma#S53084584	2.95681	0.000117757	-0.348136	0.285572
gnl|UG|Gma#S36142771	2.94223	9.71224e-06	-0.06501	0.89503
gnl|UG|Gma#S53088460	2.90161	5.52048e-06	-0.991283	0.351702
gnl|UG|Gma#S47238540	2.78826	9.50284e-07	0.332382	0.632392
gnl|UG|Gma#S39301305	2.76874	6.35666e-05	-0.40632	0.73709
gnl|UG|Gma#S46453935	2.76217	3.62692e-09	0.794416	0.254028
gnl|UG|Gma#S39307827	2.64191	5.20486e-07	0.303649	0.16052
gnl|UG|Gma#S53085913	2.60242	1.81504e-05	0.732655	1.08754e-06
gnl|UG|Gma#S52658530	2.60242	1.81504e-05	-0.974005	0.63214
gnl|UG|Gma#S44358738	2.57376	5.5563e-06	0.370487	0.174486
gnl|UG|Gma#S48315866	2.5718	1.5099e-13	-0.539184	9.98904e-08
gnl|UG|Gma#S45552420	2.55834	4.4573e-08	0.0144271	0.970328
gnl|UG|Gma#S36145598	2.54691	3.05534e-13	-0.986137	6.6074e-16
gnl|UG|Gma#S48315605	2.53653	1.02086e-05	0.236288	0.472986
gnl|UG|Gma#S48316331	2.53051	2.38926e-08	0.894678	0.00171597
gnl|UG|Gma#S52644079	2.50048	2.38926e-08	0.140107	0.605846
gnl|UG|Gma#S48312660	2.44883	2.835e-07	0.983832	6.88538e-05
gnl|UG|Gma#S5146355	2.44016	7.0166e-13	0.0585897	0.71543
gnl|UG|Gma#S48315572	2.43266	2.87428e-05	0.651015	0.0334556
gnl|UG|Gma#S48546534	2.38466	1.40422e-05	0.0655883	0.769564
gnl|UG|Gma#S48316349	2.34128	7.09384e-06	-0.648765	1.3717e-75
gnl|UG|Gma#S45563409	2.33312	1.34337e-13	0.236262	0.119206
gnl|UG|Gma#S52665576	2.31984	1.53886e-07	0.24522	0.398482
gnl|UG|Gma#S48316268	2.2709	9.83658e-14	0.268697	0.0358352
gnl|UG|Gma#S36146775	2.26734	1.1724e-13	-0.00305721	0.989724
gnl|UG|Gma#S45554853	2.25294	1.59872e-14	-0.589574	3.08146e-20
gnl|UG|Gma#S39309106	2.2289	4.47516e-08	0.223658	0.0768252
gnl|UG|Gma#S53084560	2.2289	1.30735e-05	0.989457	0.00176673
gnl|UG|Gma#S48312952	2.19036	2.70052e-06	0.667703	0.348278
gnl|UG|Gma#S52436385	2.18693	5.97426e-07	0.120133	0.830428
gnl|UG|Gma#S35708816	2.18395	1.20348e-12	-0.119668	0.543452
gnl|UG|Gma#S48314281	2.17699	3.11406e-07	-0.799903	0.0100419
gnl|UG|Gma#S48313273	2.13905	3.64164e-09	-0.570531	0.013588
gnl|UG|Gma#S53089114	2.12862	6.87896e-09	-0.661575	0.002958
gnl|UG|Gma#S15942451	2.1219	0.000108428	0.630912	0.189209
gnl|UG|Gma#S45565607	2.11377	1.91784e-06	-0.193279	0.277298
gnl|UG|Gma#S48315495	2.07597	1.09403e-06	0.408945	0.116431
gnl|UG|Gma#S17640657	2.0535	1.09246e-13	0.0592803	0.743298
gnl|UG|Gma#S45547568	2.02057	1.36719e-05	-0.122516	0.482524
gnl|UG|Gma#S48312664	2.01965	7.07616e-08	0.818553	0.378486
gnl|UG|Gma#S39313176	2.00232	2.20026e-09	0.736909	2.43824e-08
gnl|UG|Gma#S48316412	1.99889	0	-0.692721	4.29966e-06
gnl|UG|Gma#S48315983	1.99848	3.39284e-13	0.73344	2.62012e-13
gnl|UG|Gma#S5146428	1.98407	2.11956e-05	0.913412	0.0452246
gnl|UG|Gma#S39311963	1.97424	1.47216e-13	0.0829311	0.537708
gnl|UG|Gma#S48312560	1.93507	9.1962e-05	-0.709802	0.00773282
gnl|UG|Gma#S50900210	1.92065	9.3613e-10	0.985786	0.00379084
gnl|UG|Gma#S5126948	1.90842	1.27818e-07	0.0174874	0.989526
gnl|UG|Gma#S48315965	1.89174	0	0.144105	0.0446436
gnl|UG|Gma#S48313651	1.88129	3.02248e-05	0.0139392	0.978408
gnl|UG|Gma#S52637789	1.87473	8.72192e-13	0.613671	0.00777408
gnl|UG|Gma#S53087713	1.86898	1.88072e-13	-0.117859	0.492076
gnl|UG|Gma#S5146174	1.84755	0	-0.814195	5.86974e-13
gnl|UG|Gma#S53085841	1.8277	2.55812e-07	-0.390349	0.235116
gnl|UG|Gma#S4936922	1.82561	5.6928e-06	0.752072	0.220266
gnl|UG|Gma#S52661701	1.81575	1.47201e-07	-0.74549	2.91822e-05
gnl|UG|Gma#S5146663	1.80888	0	0.115654	0.500498
gnl|UG|Gma#S46585365	1.80465	3.96776e-07	0.384058	0.331346
gnl|UG|Gma#S48316333	1.79191	6.0534e-09	0.0544923	0.72185
gnl|UG|Gma#S47707824	1.78162	1.5099e-13	0.155246	0.234038
gnl|UG|Gma#S18531297	1.77535	0	0.667094	6.48238e-12
gnl|UG|Gma#S48315925	1.76891	0	-0.551309	0.011202
gnl|UG|Gma#S53084916	1.76553	6.70832e-10	0.794416	0.254028
gnl|UG|Gma#S48312719	1.76222	3.10446e-09	0.143608	0.68672
gnl|UG|Gma#S53085121	1.73818	1.19016e-13	0.498375	0.309762
gnl|UG|Gma#S48315341	1.73543	0	-0.0935039	0.44254
gnl|UG|Gma#S52658192	1.72565	8.58226e-07	0.193083	0.707476
gnl|UG|Gma#S53089394	1.72356	5.04042e-14	0.138261	0.341992
gnl|UG|Gma#S52640776	1.68567	0	0.184433	0.137325
gnl|UG|Gma#S39304656	1.68399	8.65974e-15	0.0227778	0.750134
gnl|UG|Gma#S53085398	1.6769	9.34844e-05	-0.662419	0.434628
gnl|UG|Gma#S48315582	1.65969	3.57492e-14	-0.0111048	0.966506
gnl|UG|Gma#S48315668	1.65674	5.53336e-13	0.39165	0.264286
gnl|UG|Gma#S53090246	1.64491	2.95516e-10	-0.583947	2.31144e-11
gnl|UG|Gma#S48312794	1.64338	3.66374e-14	-0.500063	0.0617864
gnl|UG|Gma#S53086257	1.63923	0	-0.680373	6.64184e-06
gnl|UG|Gma#S5109725	1.63467	0	0.335678	0.0958508
gnl|UG|Gma#S23061749	1.63022	2.60902e-10	-0.571091	0.000137862
gnl|UG|Gma#S48315540	1.62705	0	0.780345	3.4861e-13
gnl|UG|Gma#S45540757	1.62006	2.5313e-14	0.365385	1.30917e-12
gnl|UG|Gma#S39311502	1.60316	9.52118e-09	-0.445767	0.0350588
gnl|UG|Gma#S39317517	1.59225	1.02392e-10	0.891619	5.60292e-06
gnl|UG|Gma#S53088084	1.58148	5.18666e-11	0.310417	0.45886
gnl|UG|Gma#S7113320	1.56981	7.83988e-11	0.487368	0.0171534
gnl|UG|Gma#S48312181	1.5549	0	0.883092	1.47836e-08
gnl|UG|Gma#S48313584	1.54662	1.59872e-14	0.855107	1.34315e-12
gnl|UG|Gma#S48314645	1.53208	4.94272e-13	0.118812	0.300726
gnl|UG|Gma#S47124447	1.53175	4.63454e-10	-0.275509	0.55329
gnl|UG|Gma#S48313629	1.53055	0	0.709269	1.97287e-12
gnl|UG|Gma#S48316069	1.52768	1.38833e-09	-0.806917	0.064115
gnl|UG|Gma#S48316160	1.51085	1.17462e-13	-0.845641	0.013148
gnl|UG|Gma#S4936839	1.50932	1.20367e-06	0.818553	0.114824
gnl|UG|Gma#S48315535	1.47796	8.91034e-07	0.184083	0.407844
gnl|UG|Gma#S39301912	1.45445	1.09246e-13	0.968716	6.73906e-13
gnl|UG|Gma#S53086388	1.44162	2.49262e-05	0.946471	0.075478
gnl|UG|Gma#S45561707	1.44135	3.58824e-13	-0.135515	0.45795
gnl|UG|Gma#S36151590	1.43469	1.2181e-05	-0.905578	0.00164034
gnl|UG|Gma#S5105698	1.42993	2.67908e-10	-0.698882	0.020907
gnl|UG|Gma#S53085193	1.42247	2.70228e-13	-0.323105	0.00107494
gnl|UG|Gma#S5127508	1.42183	9.56836e-09	0.456697	0.37609
gnl|UG|Gma#S52654363	1.41236	0	-0.662906	9.6677e-14
gnl|UG|Gma#S52634684	1.40808	5.79488e-10	0.799023	2.1283e-06
gnl|UG|Gma#S39314801	1.40274	0	0.663216	0.0163658
gnl|UG|Gma#S48315756	1.39594	0	-0.0834364	0.701204
gnl|UG|Gma#S48316066	1.3857	1.29974e-05	0.222685	0.321732
gnl|UG|Gma#S48316278	1.38295	6.4393e-15	0.1136	0.7663
gnl|UG|Gma#S5146205	1.38149	2.13508e-09	0.187021	0.486048
gnl|UG|Gma#S45549222	1.37317	1.27173e-08	0.931694	2.27592e-05
gnl|UG|Gma#S52647552	1.35792	4.17888e-13	-0.160328	0.0053351
gnl|UG|Gma#S52651576	1.35785	2.0517e-13	0.00294647	0.970564
gnl|UG|Gma#S45551929	1.35328	1.84075e-13	0.810398	2.05148e-12
gnl|UG|Gma#S48315810	1.34675	6.59402e-09	-0.174095	0.600968
gnl|UG|Gma#S48316175	1.33666	4.2104e-12	0.383829	0.0129527
gnl|UG|Gma#S53087862	1.33347	6.6286e-07	0.0715881	0.761148
gnl|UG|Gma#S48314159	1.33192	2.94568e-11	0.500526	0.000390112
gnl|UG|Gma#S26574424	1.30487	3.90798e-14	0.833304	2.48246e-13
gnl|UG|Gma#S5104973	1.28905	2.0517e-13	0.675337	0.205358
gnl|UG|Gma#S53086625	1.28058	2.22044e-16	0.101649	0.466544
gnl|UG|Gma#S45562032	1.26489	5.85338e-06	0.105418	0.477552
gnl|UG|Gma#S48316644	1.26337	4.35874e-13	0.683917	6.2328e-13
gnl|UG|Gma#S45557129	1.2512	3.93018e-13	0.600453	0
gnl|UG|Gma#S39316224	1.24474	4.01234e-13	0.446753	7.27602e-05
gnl|UG|Gma#S45550156	1.22669	3.7148e-13	0.978103	3.6382e-07
gnl|UG|Gma#S48313642	1.20298	1.6877e-06	-0.889135	2.47352e-05
gnl|UG|Gma#S5119863	1.19165	5.08966e-09	-0.0173231	0.863186
gnl|UG|Gma#S48315383	1.18199	3.27738e-13	0.211369	0.063537
gnl|UG|Gma#S42152596	1.16194	4.7172e-07	-0.184193	0.629082
gnl|UG|Gma#S53090458	1.13193	1.10488e-05	-0.349914	0.34046
gnl|UG|Gma#S45534933	1.12509	3.55648e-12	0.940698	3.92642e-12
gnl|UG|Gma#S48312348	1.11879	3.05446e-08	0.63868	0.0904864
gnl|UG|Gma#S53085571	1.10702	6.13896e-06	-0.424543	0.133989
gnl|UG|Gma#S52666192	1.0947	2.30704e-13	0.0592178	0.48718
gnl|UG|Gma#S48315672	1.09111	3.58092e-12	0.0364126	0.775096
gnl|UG|Gma#S48316693	1.08994	2.80664e-13	-0.29311	0.13691
gnl|UG|Gma#S45563069	1.08357	3.66152e-13	-0.631933	6.48982e-06
gnl|UG|Gma#S4932403	1.0781	4.43838e-11	0.296261	0.0118378
gnl|UG|Gma#S36151993	1.07778	0	0.939665	2.95468e-05
gnl|UG|Gma#S39312016	1.07124	2.17872e-07	0.4902	4.03192e-05
gnl|UG|Gma#S48315334	1.06701	3.38274e-05	0.418123	0.202778
gnl|UG|Gma#S39545382	1.06701	3.38274e-05	0.211345	0.354668
gnl|UG|Gma#S48316373	1.05719	0	-0.448954	1.21154e-06
gnl|UG|Gma#S48315534	1.04183	6.10844e-13	0.321308	1.53448e-05
gnl|UG|Gma#S48544240	1.01909	2.38526e-10	0.929235	0.00169095
gnl|UG|Gma#S47160097	1.01869	8.68304e-05	0.401334	0.288192
gnl|UG|Gma#S48314987	1.0152	3.28626e-13	0.799759	0
gnl|UG|Gma#S48313873	1.01255	4.6194e-10	-0.42207	0.000584752
gnl|UG|Gma#S48316291	1.0105	3.85692e-13	-0.14336	0.0840916
gnl|UG|Gma#S48316003	1.00042	4.06554e-10	-0.871714	1.68781e-15
gnl|UG|Gma#S16631586	-1.00814	1.20515e-25	0.258098	0.000937316
gnl|UG|Gma#S53087081	-1.02076	1.17186e-05	-0.36132	0.253524
gnl|UG|Gma#S52560528	-1.03183	6.15174e-06	-0.626681	0.047005
gnl|UG|Gma#S47696544	-1.05259	7.75986e-15	-0.396385	0.075995
gnl|UG|Gma#S5004660	-1.05524	1.18573e-17	0.747307	7.08e-11
gnl|UG|Gma#S48314260	-1.05739	6.32596e-07	0.308644	0.380596
gnl|UG|Gma#S45564104	-1.05993	4.52202e-142	0.0428882	0.592946
gnl|UG|Gma#S48540161	-1.06233	4.1663e-05	-0.493255	0.000436656
gnl|UG|Gma#S48312282	-1.06861	6.96938e-05	0.393827	0.134331
gnl|UG|Gma#S45568552	-1.08826	5.63368e-08	-0.588427	0.000809364
gnl|UG|Gma#S53086930	-1.09303	8.47814e-05	-0.815704	2.8915e-09
gnl|UG|Gma#S48315185	-1.10316	3.21578e-12	-0.381807	0.131919
gnl|UG|Gma#S53089389	-1.10384	1.58916e-88	-0.735097	3.10998e-33
gnl|UG|Gma#S53086569	-1.10548	2.53838e-08	-0.378387	0.26559
gnl|UG|Gma#S48316252	-1.10692	1.12169e-06	-0.458272	0.00245804
gnl|UG|Gma#S5146544	-1.10819	6.80876e-25	0.687439	8.31502e-09
gnl|UG|Gma#S53089529	-1.10831	1.12622e-18	-0.979432	3.97798e-09
gnl|UG|Gma#S39307808	-1.11476	7.2754e-05	0.327639	9.99916e-05
gnl|UG|Gma#S53087240	-1.11854	8.62586e-05	-0.622355	0.078869
gnl|UG|Gma#S52650398	-1.12045	0	-0.585824	1.51806e-60
gnl|UG|Gma#S52655296	-1.14695	5.1732e-10	0.474145	0.000419004
gnl|UG|Gma#S48316686	-1.15028	0.000103102	0.336305	0.23011
gnl|UG|Gma#S39309887	-1.15511	4.80158e-13	-0.320982	0.118935
gnl|UG|Gma#S48314865	-1.1563	2.11936e-20	-0.631907	5.70934e-07
gnl|UG|Gma#S48315781	-1.16323	5.02328e-07	0.169703	0.381278
gnl|UG|Gma#S4990985	-1.16658	9.89894e-06	0.651015	0.0334556
gnl|UG|Gma#S39317232	-1.17256	2.28014e-10	-0.991283	0.17365
gnl|UG|Gma#S53086342	-1.183	4.9954e-07	-0.137504	0.840834
gnl|UG|Gma#S48313171	-1.21464	5.81452e-10	0.664186	0.00074452
gnl|UG|Gma#S45548820	-1.21978	1.80599e-07	-0.537336	0.000520458
gnl|UG|Gma#S53084968	-1.22224	9.41584e-07	0.388565	0.52559
gnl|UG|Gma#S53086632	-1.23198	4.33992e-61	-0.359019	0.00055439
gnl|UG|Gma#S53088055	-1.24356	1.06639e-09	-0.166886	0.357208
gnl|UG|Gma#S53090419	-1.24547	1.2639e-10	-0.62975	0.17385
gnl|UG|Gma#S47713930	-1.2606	5.01786e-05	-0.616671	0.135212
gnl|UG|Gma#S5132447	-1.28537	1.52648e-53	0.265977	6.58676e-05
gnl|UG|Gma#S53090079	-1.29186	1.14215e-08	-0.95405	0.008574
gnl|UG|Gma#S39308939	-1.33007	2.33022e-09	0.326271	0.367788
gnl|UG|Gma#S53086347	-1.33525	2.1688e-13	-0.821489	3.69388e-05
gnl|UG|Gma#S4891950	-1.34662	2.0821e-12	-0.684193	0.0060769
gnl|UG|Gma#S10831367	-1.353	0	0.517507	2.2782e-11
gnl|UG|Gma#S48312337	-1.368	5.83198e-14	0.590328	1.40234e-06
gnl|UG|Gma#S4989549	-1.38871	1.08208e-05	0.310417	0.45886
gnl|UG|Gma#S48315196	-1.40873	1.15356e-08	0.473493	0.222764
gnl|UG|Gma#S53086117	-1.41059	2.45634e-05	-0.406719	0.0158908
gnl|UG|Gma#S45544169	-1.43483	9.50716e-05	-0.500749	0.324376
gnl|UG|Gma#S46473274	-1.436	5.31868e-07	0.649174	0.0080564
gnl|UG|Gma#S47464314	-1.44347	6.17002e-09	-0.490068	0.2055
gnl|UG|Gma#S48314836	-1.44434	6.44336e-43	0.271339	0.376434
gnl|UG|Gma#S5135478	-1.44708	2.00576e-08	0.266636	0.262442
gnl|UG|Gma#S5146241	-1.47488	3.659e-87	0.573837	2.04992e-12
gnl|UG|Gma#S48314095	-1.53503	1.73105e-11	-0.0929843	0.597572
gnl|UG|Gma#S48557138	-1.53507	2.94586e-08	-0.732147	8.5373e-05
gnl|UG|Gma#S4883342	-1.55128	1.29025e-23	-0.722993	0.517324
gnl|UG|Gma#S39299233	-1.58432	3.4704e-07	-0.337633	0.348394
gnl|UG|Gma#S48312600	-1.61182	5.00158e-14	-0.974005	0.63214
gnl|UG|Gma#S48315080	-1.63448	8.04794e-05	0.337581	0.742116
gnl|UG|Gma#S53086396	-1.63713	4.22088e-41	-0.467332	0.105191
gnl|UG|Gma#S48315291	-1.66565	4.95456e-135	-0.46918	9.79166e-08
gnl|UG|Gma#S53086682	-1.66622	5.2387e-05	0.586309	0.0486754
gnl|UG|Gma#S5143834	-1.68276	1.16577e-05	0.0133753	0.964022
gnl|UG|Gma#S5146336	-1.69429	4.26542e-64	-0.829879	1.05227e-34
gnl|UG|Gma#S36299964	-1.69456	1.2681e-113	-0.504934	1.07457e-21
gnl|UG|Gma#S23065547	-1.69467	2.61346e-06	-0.98692	0.0750402
gnl|UG|Gma#S53086856	-1.70445	7.90298e-08	-0.790547	0.397076
gnl|UG|Gma#S39310698	-1.71882	9.93428e-05	-0.451749	0.277428
gnl|UG|Gma#S53086277	-1.71922	1.69277e-06	0.29992	0.0197764
gnl|UG|Gma#S19677361	-1.72319	2.14496e-211	-0.618365	8.79648e-77
gnl|UG|Gma#S53085381	-1.76226	1.9761e-42	0.125005	0.409432
gnl|UG|Gma#S52666724	-1.79628	8.8202e-09	-0.650695	0.083533
gnl|UG|Gma#S53087028	-1.81506	1.28093e-06	0.454819	0.20696
gnl|UG|Gma#S53086977	-1.8233	2.58772e-05	0.0821774	0.793854
gnl|UG|Gma#S53084653	-1.8244	9.44912e-09	-0.514694	0.0719658
gnl|UG|Gma#S53085898	-1.86119	6.57574e-231	-0.837373	7.62478e-09
gnl|UG|Gma#S5079989	-1.90275	2.22728e-10	-0.707257	0.110946
gnl|UG|Gma#S53086439	-1.90918	2.54764e-09	0.059775	0.870076
gnl|UG|Gma#S48312220	-1.95234	3.67748e-87	0.765273	0
gnl|UG|Gma#S18531250	-1.95396	1.51649e-06	0.841272	0.00272624
gnl|UG|Gma#S39307662	-1.96984	6.09272e-15	0.0130562	0.983908
gnl|UG|Gma#S5109547	-1.98185	1.81384e-05	-0.25258	0.694818
gnl|UG|Gma#S48315576	-1.99271	1.03255e-166	-0.606402	1.1971e-06
gnl|UG|Gma#S53086482	-1.99618	9.37998e-11	-0.561299	1.65802e-06
gnl|UG|Gma#S48315461	-2.01566	5.64092e-28	0.667703	0.348278
gnl|UG|Gma#S30676931	-2.02143	5.09234e-36	-0.781973	1.54679e-21
gnl|UG|Gma#S53086133	-2.06896	5.02544e-05	0.0125453	0.972394
gnl|UG|Gma#S52643482	-2.19471	0	-0.368612	4.04002e-13
gnl|UG|Gma#S5146540	-2.20257	1.95435e-70	0.773834	0.00974376
gnl|UG|Gma#S39316106	-2.30083	6.34414e-85	-0.166839	0.74939
gnl|UG|Gma#S45568361	-2.37388	8.66896e-07	-0.513349	0.110676
gnl|UG|Gma#S39317931	-2.37843	1.42044e-16	-0.518718	0.00699818
gnl|UG|Gma#S53090668	-2.40151	2.2803e-229	-0.114349	0.280876
gnl|UG|Gma#S45552984	-2.61433	4.61464e-50	0.0577467	0.872072
gnl|UG|Gma#S53035273	-2.62644	6.88852e-05	-0.358821	0.447706
gnl|UG|Gma#S53084595	-2.65992	5.1279e-06	-0.790547	0.397076
gnl|UG|Gma#S53086071	-2.74703	1.68776e-06	-0.974005	0.63214
gnl|UG|Gma#S48537337	-2.90817	1.76072e-07	-0.378012	0.435064
gnl|UG|Gma#S53088610	-3.05195	1.75969e-08	-0.247791	0.573412
gnl|UG|Gma#S53090065	-3.25466	1.67596e-06	0.543486	0.39185
gnl|UG|Gma#S48316404	-3.30419	9.22252e-07	0.020909	0.986976
gnl|UG|Gma#S45549642	-3.56682	6.57744e-06	0.478624	0.248014
gnl|UG|Gma#S48314269	-3.57344	7.96448e-73	-0.0760853	0.351552
gnl|UG|Gma#S44358747	-4.30378	2.78552e-10	-0.0825286	0.703312
gnl|UG|Gma#S53084594	-8.79442	3.39104e-05	-0.111469	0.796398
gnl|UG|Gma#S53085586	-8.79442	3.39104e-05	-0.829426	0.310678
gnl|UG|Gma#S36142466	-8.88874	1.70672e-05	-0.40632	0.73709
gnl|UG|Gma#S15924422	-8.97728	8.59002e-06	-0.576192	0.696488
gnl|UG|Gma#S53088330	-9.28077	5.51214e-07	-0.375426	0.489962
gnl|UG|Gma#S52651928	-10.8665	1.65286e-19	0.688892	0.0064421
Specifically expressed genes only in Glycine max
gnl|UG|Gma#S48532417	-	-	3.53605	4.68094e-05
gnl|UG|Gma#S53090128	-	-	-1.50541	5.36034e-53
gnl|UG|Gma#S48314949	-	-	-1.22945	6.69178e-22
gnl|UG|Gma#S53086013	-	-	-2.40911	3.34006e-159
gnl|UG|Gma#S39312939	-	-	4.21704	7.46072e-05
gnl|UG|Gma#S36150341	-	-	-2.19427	3.52936e-10
gnl|UG|Gma#S48314682	-	-	-3.34647	1.0278e-213
gnl|UG|Gma#S39299263	-	-	-2.79355	1.50501e-109
gnl|UG|Gma#S48526959	-	-	-1.77109	2.1889e-30
gnl|UG|Gma#S39318648	-	-	-2.79739	0.000171712
gnl|UG|Gma#S19679103	-	-	2.56605	9.89808e-06
gnl|UG|Gma#S45550724	-	-	-2.8535	2.22376e-107
gnl|UG|Gma#S21565959	-	-	-4.14101	4.36848e-05
gnl|UG|Gma#S23072309	-	-	-3.90514	1.50518e-07
gnl|UG|Gma#S45544744	-	-	-3.19327	2.22994e-72
gnl|UG|Gma#S5103790	-	-	-8.58496	6.5602e-05
gnl|UG|Gma#S52644772	-	-	-4.55678	9.03198e-07
gnl|UG|Gma#S45552069	-	-	-3.41114	7.16984e-199
gnl|UG|Gma#S48314385	-	-	-1.55563	3.20426e-29
gnl|UG|Gma#S45532993	-	-	9.59991	3.23804e-09
gnl|UG|Gma#S4933619	-	-	1.21807	6.71996e-12
gnl|UG|Gma#S17642183	-	-	-1.3613	1.12412e-21
gnl|UG|Gma#S48313226	-	-	-2.4245	8.15284e-19
gnl|UG|Gma#S4997971	-	-	-1.03484	8.14744e-43
gnl|UG|Gma#S45552682	-	-	-1.27418	9.49096e-26
gnl|UG|Gma#S45553461	-	-	-1.39704	7.60974e-09
gnl|UG|Gma#S45534682	-	-	-2.16453	1.08634e-137
gnl|UG|Gma#S48316153	-	-	-1.30929	8.88094e-05
gnl|UG|Gma#S39319063	-	-	1.67499	7.77156e-14
gnl|UG|Gma#S48313237	-	-	-1.42476	9.29292e-51
gnl|UG|Gma#S39303359	-	-	3.39064	7.49698e-05
gnl|UG|Gma#S45560917	-	-	-1.34481	1.73147e-08
gnl|UG|Gma#S52659638	-	-	-1.77364	2.952e-21
gnl|UG|Gma#S39303507	-	-	1.89788	3.53544e-07
gnl|UG|Gma#S45552148	-	-	-1.15309	8.6725e-30
gnl|UG|Gma#S45568678	-	-	-2.67523	4.91104e-240
gnl|UG|Gma#S45554751	-	-	-3.20491	1.13324e-199
gnl|UG|Gma#S5125708	-	-	-8.47978	0.000130574
gnl|UG|Gma#S39307137	-	-	1.81993	4.019e-14
gnl|UG|Gma#S39313504	-	-	-1.37287	1.73991e-29
gnl|UG|Gma#S52650331	-	-	-2.50386	2.31494e-85
gnl|UG|Gma#S48533119	-	-	-3.12744	3.455e-97
gnl|UG|Gma#S45562933	-	-	-1.76726	5.97558e-33
gnl|UG|Gma#S39310368	-	-	-1.54626	7.87812e-69
gnl|UG|Gma#S45535379	-	-	-8.6865	3.29592e-05
gnl|UG|Gma#S45535550	-	-	-1.16312	7.0858e-09
gnl|UG|Gma#S53093059	-	-	-9.82337	1.37101e-10
gnl|UG|Gma#S53088447	-	-	-1.54543	1.04417e-05
gnl|UG|Gma#S4934739	-	-	-2.19084	1.06762e-16
gnl|UG|Gma#S45542033	-	-	1.15759	2.15074e-05
gnl|UG|Gma#S39305323	-	-	1.72449	0.000196197
gnl|UG|Gma#S48314491	-	-	-1.88433	2.61628e-05
gnl|UG|Gma#S52665248	-	-	-4.37154	4.17184e-59
gnl|UG|Gma#S39318938	-	-	-1.9749	7.43072e-16
gnl|UG|Gma#S39306107	-	-	10.2192	9.21486e-14
gnl|UG|Gma#S4999237	-	-	-2.47771	1.02446e-50
gnl|UG|Gma#S39310772	-	-	-1.38585	2.50694e-38
gnl|UG|Gma#S48314820	-	-	-2.57189	2.01234e-13
gnl|UG|Gma#S48312634	-	-	-1.06193	0.000148274
gnl|UG|Gma#S39318831	-	-	-1.86133	3.568e-52
gnl|UG|Gma#S45563559	-	-	-3.28819	2.46636e-41
gnl|UG|Gma#S53092404	-	-	-2.69406	3.86658e-18
gnl|UG|Gma#S39310631	-	-	-3.15468	4.07408e-14
gnl|UG|Gma#S18531275	-	-	-1.38304	2.57904e-06
gnl|UG|Gma#S6673281	-	-	5.03978	3.05074e-06
gnl|UG|Gma#S48552834	-	-	-3.09199	9.38632e-48
gnl|UG|Gma#S23068444	-	-	-3.42778	5.40136e-18
gnl|UG|Gma#S52649181	-	-	-1.58271	2.11502e-114
gnl|UG|Gma#S45564894	-	-	-2.45728	1.16359e-09
gnl|UG|Gma#S45542885	-	-	2.81855	5.64798e-05
gnl|UG|Gma#S39317986	-	-	3.07289	1.42775e-13
gnl|UG|Gma#S48314839	-	-	-2.9043	5.31898e-74
gnl|UG|Gma#S45561251	-	-	2.63542	4.77396e-14
gnl|UG|Gma#S48313899	-	-	-2.21912	2.99096e-39
gnl|UG|Gma#S45563707	-	-	-9.02791	2.09996e-06
gnl|UG|Gma#S48316172	-	-	1.67853	4.9738e-14
gnl|UG|Gma#S23065163	-	-	-2.62012	2.00774e-10
gnl|UG|Gma#S53090489	-	-	-1.67659	2.8851e-07
gnl|UG|Gma#S48312901	-	-	-2.35474	1.79066e-29
gnl|UG|Gma#S48313110	-	-	-1.00013	5.46594e-17
gnl|UG|Gma#S4934159	-	-	-1.59587	7.80502e-06
gnl|UG|Gma#S53090178	-	-	-1.03633	1.46341e-09
gnl|UG|Gma#S39309380	-	-	2.54259	2.77016e-07
gnl|UG|Gma#S53090059	-	-	2.91261	9.31996e-07
gnl|UG|Gma#S53090047	-	-	1.59922	3.57258e-09
gnl|UG|Gma#S53089995	-	-	9.79279	1.98503e-10
gnl|UG|Gma#S52641855	-	-	-2.00951	7.64562e-08
gnl|UG|Gma#S53090691	-	-	-2.54882	2.58712e-209
gnl|UG|Gma#S52655691	-	-	-1.60005	3.93404e-05
gnl|UG|Gma#S52657763	-	-	-1.12058	6.71508e-05
gnl|UG|Gma#S53089465	-	-	-1.8864	2.35754e-12
gnl|UG|Gma#S36152080	-	-	-2.56756	1.46563e-05
gnl|UG|Gma#S48316483	-	-	1.59922	8.93996e-12
gnl|UG|Gma#S45541156	-	-	-10.9293	5.9881e-22
gnl|UG|Gma#S19676244	-	-	-3.45705	2.1512e-05
gnl|UG|Gma#S53088408	-	-	-1.7226	9.42496e-05
gnl|UG|Gma#S53088401	-	-	-8.6865	3.29592e-05
gnl|UG|Gma#S52643432	-	-	2.39582	0.000129763
gnl|UG|Gma#S5120052	-	-	3.09977	1.38556e-13
gnl|UG|Gma#S53088069	-	-	-1.02023	5.42976e-08
gnl|UG|Gma#S53087992	-	-	-2.01203	2.03964e-07
gnl|UG|Gma#S53087948	-	-	1.50734	1.22125e-13
gnl|UG|Gma#S53087940	-	-	8.70044	2.82464e-05
gnl|UG|Gma#S48315887	-	-	2.35447	8.07526e-08
gnl|UG|Gma#S53087716	-	-	1.31761	1.42553e-13
gnl|UG|Gma#S48314266	-	-	-3.62243	5.327e-71
gnl|UG|Gma#S39318070	-	-	-1.27296	1.96966e-19
gnl|UG|Gma#S53087591	-	-	-3.97072	0.000156592
gnl|UG|Gma#S53087431	-	-	4.24461	1.69308e-06
gnl|UG|Gma#S53087424	-	-	1.06645	2.49976e-07
gnl|UG|Gma#S53087260	-	-	2.34945	0
gnl|UG|Gma#S39316521	-	-	8.9629	3.47996e-06
gnl|UG|Gma#S53086978	-	-	-2.57489	1.66516e-50
gnl|UG|Gma#S53086958	-	-	2.13045	1.25758e-08
gnl|UG|Gma#S4880820	-	-	-1.90838	1.1437e-33
gnl|UG|Gma#S53086732	-	-	-12.3567	8.0239e-58
gnl|UG|Gma#S45541028	-	-	2.74727	0
gnl|UG|Gma#S48312284	-	-	-1.18561	4.82118e-28
gnl|UG|Gma#S53086443	-	-	2.5033	3.53518e-12
gnl|UG|Gma#S53086370	-	-	3.16846	3.50144e-09
gnl|UG|Gma#S48313544	-	-	-5.21128	0
gnl|UG|Gma#S48315376	-	-	2.663	7.7649e-13
gnl|UG|Gma#S53086231	-	-	9.11634	8.6162e-07
gnl|UG|Gma#S53086132	-	-	4.62636	9.31996e-07
gnl|UG|Gma#S53086127	-	-	2.8223	3.05076e-06
gnl|UG|Gma#S53085818	-	-	-2.36084	0.000125921
gnl|UG|Gma#S53085775	-	-	-3.26263	5.02198e-264
gnl|UG|Gma#S53085652	-	-	1.8151	8.27074e-11
gnl|UG|Gma#S53085409	-	-	1.82276	1.29001e-06
gnl|UG|Gma#S53085360	-	-	-10.1712	2.79624e-13
gnl|UG|Gma#S52666656	-	-	-11.9293	3.56852e-43
gnl|UG|Gma#S53085342	-	-	-7.33826	3.97128e-48
gnl|UG|Gma#S53085269	-	-	-1.85758	0.000192438
gnl|UG|Gma#S45535960	-	-	1.0851	1.63707e-09
gnl|UG|Gma#S53085127	-	-	-10.4231	1.13513e-15
gnl|UG|Gma#S53085056	-	-	2.36905	3.26426e-06
gnl|UG|Gma#S45570430	-	-	-8.47978	0.000130574
gnl|UG|Gma#S52652523	-	-	-9.47978	1.69679e-08
gnl|UG|Gma#S53084715	-	-	-2.15829	0.00021737
gnl|UG|Gma#S48314770	-	-	-1.77524	0.000103539
gnl|UG|Gma#S48314386	-	-	-1.72411	2.74238e-08
gnl|UG|Gma#S52651679	-	-	-3.48009	8.05914e-247
gnl|UG|Gma#S4873537	-	-	5.37536	1.66445e-05
gnl|UG|Gma#S18530346	-	-	4.56648	1.69308e-06
gnl|UG|Gma#S15849847	-	-	3.50366	5.09568e-07
gnl|UG|Gma#S5136647	-	-	2.91908	1.6653e-05
gnl|UG|Gma#S5110166	-	-	2.12354	4.57944e-08
gnl|UG|Gma#S6675935	-	-	2.04182	6.42186e-07
gnl|UG|Gma#S4905854	-	-	1.83975	5.03394e-05
gnl|UG|Gma#S4897897	-	-	1.63263	4.04122e-14
gnl|UG|Gma#S5079187	-	-	1.22066	0.000187597
gnl|UG|Gma#S47441990	-	-	1.177	5.31412e-06
gnl|UG|Gma#S46925945	-	-	1.08337	7.74952e-08
gnl|UG|Gma#S52651366	-	-	1.06576	2.90212e-13
gnl|UG|Gma#S47036211	-	-	1.00784	5.34462e-13
gnl|UG|Gma#S47385150	-	-	-1.13873	1.04493e-15
gnl|UG|Gma#S4960031	-	-	-1.22477	1.11828e-13
gnl|UG|Gma#S47429901	-	-	-1.2489	3.57702e-07
gnl|UG|Gma#S48541158	-	-	-1.34181	5.93202e-87
gnl|UG|Gma#S6681943	-	-	-1.42715	4.55296e-22
gnl|UG|Gma#S46711105	-	-	-1.43165	4.27802e-13
gnl|UG|Gma#S47441447	-	-	-1.48357	7.28416e-07
gnl|UG|Gma#S5079264	-	-	-1.61282	2.4151e-12
gnl|UG|Gma#S48531163	-	-	-1.64386	6.92902e-13
gnl|UG|Gma#S47036690	-	-	-1.69253	9.37498e-11
gnl|UG|Gma#S5130962	-	-	-1.74705	3.81192e-12
gnl|UG|Gma#S48531587	-	-	-2.02483	2.53336e-13
gnl|UG|Gma#S4925492	-	-	-2.09435	4.12362e-69
gnl|UG|Gma#S4874932	-	-	-2.19041	3.1965e-29
gnl|UG|Gma#S45560946	-	-	-2.21337	4.36872e-12
gnl|UG|Gma#S47345890	-	-	-2.35798	2.7636e-05
gnl|UG|Gma#S52662265	-	-	-2.67175	4.9855e-10
gnl|UG|Gma#S5012457	-	-	-3.39107	3.95352e-05
gnl|UG|Gma#S5080045	-	-	-3.39107	3.95352e-05
gnl|UG|Gma#S5125748	-	-	-4.10381	5.2805e-32
gnl|UG|Gma#S46866732	-	-	-4.18427	6.91056e-22
gnl|UG|Gma#S52650248	-	-	-4.59951	1.43426e-24
gnl|UG|Gma#S4963077	-	-	-6.61576	6.57098e-29
gnl|UG|Gma#S47167075	-	-	-8.86728	8.31944e-06
gnl|UG|Gma#S5119670	-	-	-8.94837	4.17978e-06
gnl|UG|Gma#S46836745	-	-	-9.6865	1.08109e-09
gnl|UG|Gma#S4991278	-	-	-11.7334	8.57874e-38
gnl|UG|Gma#S34273464	-	-	3.86969	0.000116657
gnl|UG|Gma#S47713535	-	-	-1.69473	1.47415e-08
gnl|UG|Gma#S23069819	-	-	-2.9853	1.24811e-06
gnl|UG|Gma#S52648686	-	-	1.7778	1.97842e-13
gnl|UG|Gma#S5011915	-	-	3.7125	0.000117881
gnl|UG|Gma#S52665007	-	-	-2.57479	1.90218e-06
gnl|UG|Gma#S53088384	-	-	-8.58496	6.5602e-05
gnl|UG|Gma#S4916246	-	-	-1.18389	1.51642e-17
gnl|UG|Gma#S42153626	-	-	-1.98606	1.23121e-07
gnl|UG|Gma#S52663100	-	-	-2.57035	4.83954e-28
gnl|UG|Gma#S52658265	-	-	-2.26159	7.8273e-05
gnl|UG|Gma#S48543921	-	-	-1.00418	1.32004e-16
gnl|UG|Gma#S18956637	-	-	-5.614	4.14012e-40
gnl|UG|Gma#S42152375	-	-	-2.18095	7.68978e-08
gnl|UG|Gma#S48542843	-	-	-3.47045	2.89238e-14
gnl|UG|Gma#S48312285	-	-	1.36944	2.43056e-05
gnl|UG|Gma#S23064151	-	-	-2.58448	4.13748e-17
gnl|UG|Gma#S52642024	-	-	2.98012	2.8365e-05
gnl|UG|Gma#S21540569	-	-	9.59991	3.23804e-09
gnl|UG|Gma#S5042357	-	-	2.50404	5.55796e-06
gnl|UG|Gma#S48551385	-	-	-1.70684	1.23739e-31
gnl|UG|Gma#S5871167	-	-	1.45637	1.16727e-08
gnl|UG|Gma#S52633740	-	-	-2.24201	6.4298e-09
gnl|UG|Gma#S53087410	-	-	-2.33231	8.33366e-10
gnl|UG|Gma#S16521894	-	-	2.26872	0
gnl|UG|Gma#S5094326	-	-	3.24101	5.44298e-06
gnl|UG|Gma#S48555493	-	-	-4.72597	1.27263e-07
gnl|UG|Gma#S52646181	-	-	-4.61365	7.40868e-19
gnl|UG|Gma#S21537772	-	-	12.1684	4.4409e-16
gnl|UG|Gma#S45544840	-	-	2.78308	2.94928e-05
gnl|UG|Gma#S5082610	-	-	1.76681	9.4813e-14
gnl|UG|Gma#S4935761	-	-	-8.6865	3.29592e-05
gnl|UG|Gma#S45535317	-	-	-1.96677	3.95536e-09
gnl|UG|Gma#S52667300	-	-	-2.04374	9.021e-07
gnl|UG|Gma#S39310948	-	-	2.50404	5.55796e-06
gnl|UG|Gma#S48315470	-	-	1.94558	1.64051e-07
gnl|UG|Gma#S53035197	-	-	1.20182	1.16973e-12
gnl|UG|Gma#S5102509	-	-	-2.70443	2.79752e-06
gnl|UG|Gma#S53035186	-	-	2.34796	2.7628e-10
gnl|UG|Gma#S4988453	-	-	2.80422	2.7628e-10
gnl|UG|Gma#S4934228	-	-	-2.17981	6.65364e-09
gnl|UG|Gma#S48313377	-	-	-3.27033	2.02936e-08
gnl|UG|Gma#S39314510	-	-	2.16166	4.04454e-12
gnl|UG|Gma#S23062963	-	-	4.91908	0.000116442
gnl|UG|Gma#S45531824	-	-	2.95986	0.000119033
gnl|UG|Gma#S48313084	-	-	-2.4812	6.84502e-10
gnl|UG|Gma#S48316577	-	-	-1.24027	1.29653e-08
gnl|UG|Gma#S52663787	-	-	1.48449	8.82248e-11
gnl|UG|Gma#S23068939	-	-	-3.15829	5.24828e-06
gnl|UG|Gma#S48313929	-	-	-2.79242	1.4839e-14
gnl|UG|Gma#S15921195	-	-	-9.47978	1.69679e-08
gnl|UG|Gma#S53089633	-	-	1.72366	1.2701e-13
gnl|UG|Gma#S48312240	-	-	-1.54706	9.48328e-28
gnl|UG|Gma#S52635070	-	-	-1.35328	8.07864e-29
gnl|UG|Gma#S39313906	-	-	-4.55678	9.03198e-07
gnl|UG|Gma#S47059855	-	-	8.49185	0.000114083
gnl|UG|Gma#S48316054	-	-	3.01224	5.44298e-06
gnl|UG|Gma#S53090434	-	-	1.37989	1.38949e-07
gnl|UG|Gma#S5127701	-	-	4.84526	0.000116442
gnl|UG|Gma#S48315493	-	-	-1.89493	4e-308
gnl|UG|Gma#S48314671	-	-	-1.74015	3.59672e-21
gnl|UG|Gma#S52637574	-	-	1.59866	5.54952e-08
gnl|UG|Gma#S5146575	-	-	-1.91998	5.61048e-27
gnl|UG|Gma#S52663617	-	-	-9.42417	3.37728e-08
gnl|UG|Gma#S52665883	-	-	-2.9853	1.24811e-06
gnl|UG|Gma#S48313657	-	-	-1.61559	1.16273e-11
gnl|UG|Gma#S15938781	-	-	-4.67243	2.44864e-07
gnl|UG|Gma#S52641226	-	-	-1.61008	1.72482e-68
gnl|UG|Gma#S52662398	-	-	-6.08975	3.51844e-169
gnl|UG|Gma#S52668495	-	-	-12.8184	2.4024e-79
gnl|UG|Gma#S52647218	-	-	-2.07721	1.07123e-44
gnl|UG|Gma#S48312761	-	-	3.47131	0.000133983
gnl|UG|Gma#S48315601	-	-	-3.24655	0.00013218
gnl|UG|Gma#S5146573	-	-	1.30689	2.35368e-14
gnl|UG|Gma#S22952257	-	-	-2.35942	8.37396e-13
gnl|UG|Gma#S48316814	-	-	2.26564	0
gnl|UG|Gma#S52655304	-	-	-1.91416	4.43364e-05
gnl|UG|Gma#S5104463	-	-	-2.30857	9.06192e-13
gnl|UG|Gma#S45565577	-	-	-1.69134	5.8786e-208
gnl|UG|Gma#S45552239	-	-	1.20832	1.11324e-06
gnl|UG|Gma#S4943412	-	-	-9.90839	3.46066e-11
gnl|UG|Gma#S19677495	-	-	9.37721	5.282e-08
gnl|UG|Gma#S52652860	-	-	1.4153	8.65974e-15
gnl|UG|Gma#S45557288	-	-	2.16668	1.24482e-08
gnl|UG|Gma#S52645763	-	-	2.73264	8.21566e-15
gnl|UG|Gma#S47696394	-	-	8.49185	0.000114083
gnl|UG|Gma#S53095297	-	-	-1.42361	7.09066e-07
gnl|UG|Gma#S48313119	-	-	-8.6865	3.29592e-05
gnl|UG|Gma#S52659492	-	-	-8.47978	0.000130574
gnl|UG|Gma#S4972109	-	-	-2.89642	1.25317e-08
gnl|UG|Gma#S48525774	-	-	-2.83036	8.6236e-21
gnl|UG|Gma#S5146207	-	-	2.7396	3.04074e-05
gnl|UG|Gma#S23069787	-	-	2.3193	4.33472e-08
gnl|UG|Gma#S47510622	-	-	-1.65627	1.58749e-25
gnl|UG|Gma#S45566297	-	-	1.5768	2.03836e-13
gnl|UG|Gma#S5146686	-	-	-2.15772	1.4842e-06
gnl|UG|Gma#S48314714	-	-	2.18916	1.46369e-10
gnl|UG|Gma#S5146761	-	-	-9.17243	5.30068e-07
gnl|UG|Gma#S5146760	-	-	-2.28366	1.49503e-88
gnl|UG|Gma#S52652544	-	-	2.4283	2.57128e-13
gnl|UG|Gma#S15938396	-	-	-3.168	8.76772e-21
gnl|UG|Gma#S48315803	-	-	2.13381	9.10382e-15
gnl|UG|Gma#S45542305	0.141795	0.682198	-3.04044	1.47575e-15
gnl|UG|Gma#S4883917	0.718587	0.272406	-2.15541	1.77142e-05
gnl|UG|Gma#S48315232	-0.0859496	0.55945	-1.23839	2.5262e-08
gnl|UG|Gma#S48314771	-0.589759	0.00419224	-1.7098	2.11704e-14
gnl|UG|Gma#S48315478	-0.418537	0.030729	-1.5213	1.4635e-09
gnl|UG|Gma#S48312535	0.136838	0.398134	2.01453	1.62011e-08
gnl|UG|Gma#S48313197	0.0749251	0.791656	1.44609	0
gnl|UG|Gma#S53089592	0.09185	0.72916	-1.24001	0.00013205
gnl|UG|Gma#S5085454	-0.205114	0.726958	-1.93126	2.26432e-06
gnl|UG|Gma#S5146184	0.359721	6.28522e-05	1.10933	0
gnl|UG|Gma#S48312574	-0.56582	0.0144721	-2.96953	6.5673e-16
gnl|UG|Gma#S39309551	-0.141426	0.438406	1.19895	5.38356e-06
gnl|UG|Gma#S48313841	-0.435998	0.0698378	1.23881	2.02224e-11
gnl|UG|Gma#S48313667	-0.440336	0.189949	-3.20356	8.73316e-30
gnl|UG|Gma#S23069662	-0.0676412	0.68553	-2.65985	6.54452e-29
gnl|UG|Gma#S48315714	-0.840121	6.73544e-05	-2.6797	2.25482e-34
gnl|UG|Gma#S48316367	-0.385276	0.000847494	1.78068	0
gnl|UG|Gma#S23063634	-0.611039	0.031449	-2.88619	1.5924e-48
gnl|UG|Gma#S48314071	0.00861838	0.944156	-1.21264	1.13162e-12
gnl|UG|Gma#S48313344	0.506024	6.5896e-08	1.90179	8.00026e-13
gnl|UG|Gma#S52658528	-0.398918	0.54405	-4.43794	9.46754e-32
gnl|UG|Gma#S48313212	-0.430701	0.00353012	-2.58752	7.25588e-40
gnl|UG|Gma#S48316282	0.843263	1.03539e-12	1.03789	6.85674e-13
gnl|UG|Gma#S23064210	-0.402965	0.741022	8.87958	6.99364e-06
gnl|UG|Gma#S21567376	-0.659925	0.438628	3.2935	7.58356e-05
gnl|UG|Gma#S39313514	-0.217525	0.115002	2.1345	1.38112e-13
gnl|UG|Gma#S48315988	-0.655981	0.00661452	-1.18543	7.8947e-18
gnl|UG|Gma#S53086907	-0.29383	0.000273094	-2.89808	4.25538e-189
gnl|UG|Gma#S48315022	-0.0340224	0.847382	-2.12764	4.68586e-21
gnl|UG|Gma#S52655092	-0.354375	0.454532	2.16239	1.60983e-07
gnl|UG|Gma#S47698615	-0.488212	0.0372028	1.70689	9.3115e-10
gnl|UG|Gma#S48312528	-0.448501	0.000579516	-4.07391	3.76634e-202
gnl|UG|Gma#S48315754	0.282152	0.227416	1.20438	6.42896e-06
gnl|UG|Gma#S39309730	-0.237644	0.28716	-1.85063	1.29626e-24
gnl|UG|Gma#S39302646	-0.318888	0.478284	1.40048	7.95848e-09
gnl|UG|Gma#S52663550	0.231515	0.613394	2.63421	9.69374e-06
gnl|UG|Gma#S48315808	0.0204641	0.961436	-1.08932	1.33028e-65
gnl|UG|Gma#S5081765	-0.946643	0.0107505	1.41265	3.96674e-05
gnl|UG|Gma#S48314763	0.00758716	0.965392	1.76717	2.88658e-15
gnl|UG|Gma#S48313353	-0.802874	1.17812e-11	-2.66866	0
gnl|UG|Gma#S48314769	-0.0234705	0.925698	-1.76537	9.47006e-13
gnl|UG|Gma#S48314061	-0.367359	0.00035224	1.00987	3.45946e-13
gnl|UG|Gma#S48315335	0.516541	0.00130976	1.33563	1.38556e-13
gnl|UG|Gma#S47156755	0.98795	1.4587e-06	2.07748	5.75096e-14
gnl|UG|Gma#S48315054	-0.356879	0.203126	-1.48455	0.000118852
gnl|UG|Gma#S48314969	-0.244044	0.404492	1.57193	1.97398e-13
gnl|UG|Gma#S48316747	0.916887	0.0145864	2.8223	1.23739e-08
gnl|UG|Gma#S48314284	0.133805	0.441344	-3.14805	1.1821e-130
gnl|UG|Gma#S48312739	0.145722	0.49604	2.67365	4.3332e-08
gnl|UG|Gma#S52636122	-0.559572	0.000172735	1.87311	3.38396e-13
gnl|UG|Gma#S4998581	0.678392	0.108249	2.03248	3.81864e-09
gnl|UG|Gma#S48316801	0.650095	1.23593e-08	3.81064	1.94289e-13
gnl|UG|Gma#S48315403	0.854454	0.000573004	3.73333	2.31866e-08
gnl|UG|Gma#S48315569	-0.317826	0.0229954	-2.17541	2.24484e-23
gnl|UG|Gma#S52669038	-0.109447	0.473752	1.30019	2.01598e-09
gnl|UG|Gma#S48315378	-0.491619	0.0250716	1.61604	2.10304e-08
gnl|UG|Gma#S52655224	0.0994429	0.771438	-3.26159	1.59692e-06
gnl|UG|Gma#S39299041	0.403158	0.207168	-1.54457	3.76382e-13
gnl|UG|Gma#S48314602	-0.981853	0.11519	2.25267	3.17632e-05
gnl|UG|Gma#S18531374	-0.144298	0.719656	-2.37676	8.14114e-07
gnl|UG|Gma#S23070440	-0.753911	0.0194549	-2.1331	7.9407e-05
gnl|UG|Gma#S48314293	-0.873456	2.5643e-23	-1.48278	1.60078e-49
gnl|UG|Gma#S53086755	-0.711795	5.67616e-13	-1.67925	1.34796e-75
gnl|UG|Gma#S23062230	-0.658551	0.0328626	-1.77524	0.000103539
gnl|UG|Gma#S45562315	-0.604177	0.108981	-1.03383	3.429e-17
gnl|UG|Gma#S39303021	-0.431954	4.70966e-07	-2.12988	8.91784e-70
gnl|UG|Gma#S39316814	-0.174498	0.82445	4.02074	7.46072e-05
gnl|UG|Gma#S48316654	-0.982529	0.0165303	-1.57266	3.48092e-05
gnl|UG|Gma#S48312252	-0.614512	3.05992e-08	-1.42558	3.9657e-18
gnl|UG|Gma#S23067791	-0.741398	0.143031	-1.94261	7.5061e-05
gnl|UG|Gma#S4997863	-0.022433	0.927124	-2.42778	4.50338e-13
gnl|UG|Gma#S45558828	-0.864527	0.0124476	-1.16632	2.78788e-06
gnl|UG|Gma#S48313222	-0.529411	0.0199716	-3.18288	2.99064e-60
gnl|UG|Gma#S18531358	0.176049	0.522832	-2.20298	6.17888e-22
gnl|UG|Gma#S45555805	0.125531	0.82299	-1.76011	3.67684e-43
gnl|UG|Gma#S45562254	0.388695	0.00018552	1.49248	0
gnl|UG|Gma#S53089558	-0.566139	0.297876	-3.01942	1.2596e-09
gnl|UG|Gma#S39312314	-0.495208	0.49851	-2.83075	3.89926e-08
gnl|UG|Gma#S48314903	-0.856523	1.88052e-08	1.37492	1.70204e-08
gnl|UG|Gma#S39318983	-0.702614	0.11369	-2.05612	2.92272e-08
gnl|UG|Gma#S39315398	-0.901958	2.87584e-40	-2.40449	6.43138e-150
gnl|UG|Gma#S39303143	-0.0167202	0.9599	3.50404	4.68096e-05
gnl|UG|Gma#S52635635	0.267306	0.00404372	-1.10289	1.1662e-16
gnl|UG|Gma#S48312615	-0.842023	7.27596e-22	-1.62129	1.22073e-17
gnl|UG|Gma#S39299995	0.0193468	0.937324	1.62646	1.08136e-13
gnl|UG|Gma#S45565527	0.334001	0.73774	-9.30378	1.33798e-07
gnl|UG|Gma#S23069251	-0.174498	0.82445	2.81484	1.50546e-13
gnl|UG|Gma#S45547256	0.60921	0.675262	3.64526	7.4616e-05
gnl|UG|Gma#S39300071	-0.585658	0.129863	-1.62394	8.77058e-06
gnl|UG|Gma#S53090505	-0.557401	0.0187601	2.73245	9.61148e-06
gnl|UG|Gma#S39300124	0.861264	4.12492e-10	-3.31498	6.52732e-113
gnl|UG|Gma#S39300142	-0.877548	3.51754e-17	-1.36994	2.77742e-71
gnl|UG|Gma#S53085144	-0.46636	7.92474e-07	-2.0435	3.852e-40
gnl|UG|Gma#S39300238	0.282111	0.431368	2.41054	0
gnl|UG|Gma#S39314884	-0.508059	0.114388	-2.60005	1.92475e-08
gnl|UG|Gma#S45531921	-0.476571	1.89883e-05	-1.56031	3.16156e-11
gnl|UG|Gma#S48313143	-0.456818	0.0237804	-1.69299	6.832e-15
gnl|UG|Gma#S45531086	0.0193491	0.952412	1.98963	4.99946e-07
gnl|UG|Gma#S39300407	0.318176	0.55985	2.22066	2.88034e-07
gnl|UG|Gma#S22952957	-0.775722	0.011474	-1.83475	7.31978e-10
gnl|UG|Gma#S45546838	-0.102362	0.344566	-1.16021	5.29074e-14
gnl|UG|Gma#S45558920	-0.318454	0.161551	-2.63909	2.30232e-14
gnl|UG|Gma#S39300568	-0.681824	0.300622	9.65105	1.61121e-09
gnl|UG|Gma#S39309544	0.244691	0.316398	1.66112	3.2008e-05
gnl|UG|Gma#S45564158	-0.987927	0.463994	-1.1171	1.73224e-05
gnl|UG|Gma#S53087280	-0.382717	0.00990946	-1.35083	5.98168e-15
gnl|UG|Gma#S45535429	-0.125531	0.468936	-1.22413	7.20168e-24
gnl|UG|Gma#S45565861	0.0120728	0.98378	-8.77808	1.65591e-05
gnl|UG|Gma#S45539515	-0.459432	9.5878e-06	-2.37526	1.10841e-115
gnl|UG|Gma#S48316123	0.0685547	0.753634	1.01334	3.75656e-05
gnl|UG|Gma#S52656085	-0.86308	6.88618e-19	3.27928	2.77012e-07
gnl|UG|Gma#S4883944	0.598233	2.69684e-05	2.65516	0
gnl|UG|Gma#S39303018	0.426559	0.000486114	2.24315	0
gnl|UG|Gma#S39300884	-0.222392	0.714784	-3.45705	2.1512e-05
gnl|UG|Gma#S39316391	0.742842	0.00708234	1.20723	2.74892e-13
gnl|UG|Gma#S42153035	0.149237	0.520274	3.65535	0.00011914
gnl|UG|Gma#S15938189	-0.811983	5.78814e-05	-2.9891	2.24422e-09
gnl|UG|Gma#S48315423	0.594408	8.72668e-05	2.22146	1.34227e-05
gnl|UG|Gma#S48313939	-0.952109	0.00519544	-1.11613	5.65396e-05
gnl|UG|Gma#S39317904	-0.511899	0.250564	-1.76592	2.9151e-06
gnl|UG|Gma#S39301127	0.123207	0.145334	4.59364	0
gnl|UG|Gma#S45553539	0.183498	0.132149	3.82563	1.81188e-13
gnl|UG|Gma#S45537350	-0.420323	0.089337	-1.76987	1.14526e-14
gnl|UG|Gma#S39301283	-0.540015	0.0740506	-1.57141	2.02852e-05
gnl|UG|Gma#S52663462	0.709264	0.00966426	-1.99954	2.48758e-13
gnl|UG|Gma#S45533022	-0.697772	1.14498e-05	-1.75761	6.03704e-05
gnl|UG|Gma#S39310285	-0.0874628	0.725356	1.48982	6.90336e-06
gnl|UG|Gma#S39301559	0.02971	0.865496	-5.53718	1.83029e-25
gnl|UG|Gma#S45549826	-0.186936	0.55565	-1.77524	0.000103539
gnl|UG|Gma#S39301695	0.168123	0.800592	-3.3193	7.2419e-05
gnl|UG|Gma#S23064244	0.21182	0.528104	-1.16043	1.0012e-12
gnl|UG|Gma#S47702614	-0.197499	0.146117	1.53307	6.05292e-11
gnl|UG|Gma#S48315574	-0.243977	0.0051681	4.84349	4.5297e-14
gnl|UG|Gma#S45533828	0.410635	0.000107052	-3.53047	7.43104e-152
gnl|UG|Gma#S48315105	0.852005	0	3.31482	3.50144e-09
gnl|UG|Gma#S39301933	-0.39689	0.625526	1.09732	2.91108e-09
gnl|UG|Gma#S39301963	-0.187086	0.737982	-2.35928	9.49016e-09
gnl|UG|Gma#S52641542	0.473127	0.0905994	2.62623	1.23739e-08
gnl|UG|Gma#S39304563	-0.302238	0.411262	-3.26659	8.65574e-14
gnl|UG|Gma#S23063561	-0.898413	0.00208412	-1.4769	2.05162e-05
gnl|UG|Gma#S39302029	-0.814199	0.0284394	-1.96042	5.28006e-07
gnl|UG|Gma#S48316049	-0.211024	0.115975	-1.42177	3.39382e-15
gnl|UG|Gma#S45566750	-0.336812	0.466734	-3.35882	5.88966e-13
gnl|UG|Gma#S39317957	-0.641069	4.13856e-08	-1.77351	1.27458e-20
gnl|UG|Gma#S48313401	-0.395555	0.214444	-1.83386	2.00906e-06
gnl|UG|Gma#S39302458	0.738682	0.0946136	1.42854	1.06746e-06
gnl|UG|Gma#S39302578	-0.516676	5.17474e-13	-3.54149	8.28778e-172
gnl|UG|Gma#S45554984	-0.7176	0.242658	-2.61407	8.47016e-06
gnl|UG|Gma#S23063311	-0.433568	0.159711	-2.62106	1.4922e-09
gnl|UG|Gma#S39303841	-0.0968615	0.871738	-3.24655	0.00013218
gnl|UG|Gma#S39316913	-0.150539	0.121271	-1.83623	8.19706e-64
gnl|UG|Gma#S45537433	0.326298	0.0177191	1.92005	1.26343e-13
gnl|UG|Gma#S48313543	-0.751767	2.2261e-08	-2.38639	2.25886e-26
gnl|UG|Gma#S39302965	0.903225	0.00133333	-2.99362	3.18036e-66
gnl|UG|Gma#S5126533	-0.156173	0.706394	8.70044	2.82464e-05
gnl|UG|Gma#S45534882	-0.32321	0.52488	2.30139	2.31924e-08
gnl|UG|Gma#S39303081	-0.448212	0.168438	-2.53856	8.04766e-14
gnl|UG|Gma#S39315734	0.522631	0.00782122	2.33873	2.90878e-14
gnl|UG|Gma#S45561243	-0.132521	0.572294	1.72485	1.44995e-13
gnl|UG|Gma#S52645703	-0.868283	4.69996e-13	-1.70922	4.37998e-57
gnl|UG|Gma#S39303116	-0.769291	3.48898e-17	-2.64751	4.77976e-127
gnl|UG|Gma#S39303150	-0.856875	0.040959	-3.68277	1.59709e-14
gnl|UG|Gma#S39303169	-0.033423	0.882784	1.01422	8.65896e-06
gnl|UG|Gma#S48315029	-0.637565	6.318e-07	-1.29138	8.50024e-09
gnl|UG|Gma#S39315605	0.956214	0.00118113	-2.19427	1.07059e-05
gnl|UG|Gma#S39303305	0.836806	3.02496e-11	1.33124	8.38908e-11
gnl|UG|Gma#S48314848	-0.175192	0.0656892	-1.77572	2.34132e-41
gnl|UG|Gma#S45558660	-0.144298	0.719656	-2.9276	7.07928e-09
gnl|UG|Gma#S48312868	-0.450176	5.73768e-07	-1.00197	2.06224e-25
gnl|UG|Gma#S48313499	-0.717618	3.4042e-05	-2.49137	6.23064e-43
gnl|UG|Gma#S48312995	-0.635149	0.000121735	-1.22401	1.11029e-12
gnl|UG|Gma#S48533511	0.640994	9.64002e-09	-1.33855	3.53306e-24
gnl|UG|Gma#S39303690	-0.255034	0.000214304	-1.09876	4.76784e-32
gnl|UG|Gma#S52646821	-0.222236	0.289158	-1.92604	6.97128e-25
gnl|UG|Gma#S45535287	-0.350281	0.0739282	3.22495	3.41282e-13
gnl|UG|Gma#S45536333	-0.262541	0.124662	-1.63494	3.08046e-16
gnl|UG|Gma#S48313840	-0.761837	4.41268e-16	-3.61356	1.84319e-220
gnl|UG|Gma#S39303950	0.0930293	0.77662	2.26586	2.32026e-08
gnl|UG|Gma#S52662199	-0.431147	0.000120425	-2.18368	2.49598e-48
gnl|UG|Gma#S15849105	-0.17221	0.691666	2.27302	6.58928e-09
gnl|UG|Gma#S45531517	-0.222184	0.518806	-1.78548	2.80034e-09
gnl|UG|Gma#S45550609	0.0193653	0.982136	-3.26159	1.59692e-06
gnl|UG|Gma#S45566917	0.913843	0.179197	9.70044	8.01722e-10
gnl|UG|Gma#S15922140	-0.689103	0.101386	-1.76607	1.92952e-08
gnl|UG|Gma#S45531521	0.966591	0.0392966	1.62315	5.26994e-06
gnl|UG|Gma#S39318003	0.0531489	0.76904	-1.43716	2.61482e-10
gnl|UG|Gma#S4936405	0.571375	0.00351806	1.51257	1.11022e-15
gnl|UG|Gma#S45531667	-0.79501	8.00942e-18	-2.98013	4.98408e-117
gnl|UG|Gma#S45536014	-0.199056	0.510892	-1.24585	1.44466e-05
gnl|UG|Gma#S48532351	-0.651637	3.24146e-06	-1.69888	2.42286e-06
gnl|UG|Gma#S4996996	-0.653968	7.46186e-13	-1.80622	3.55586e-33
gnl|UG|Gma#S15932560	-0.359542	0.30751	-4.31146	6.27168e-15
gnl|UG|Gma#S39317951	-0.737245	3.03254e-05	-2.64275	3.073e-80
gnl|UG|Gma#S45534579	-0.803887	1.81347e-16	-3.08225	2.5027e-100
gnl|UG|Gma#S39305691	0.0242475	0.98772	-7.09087	1.98781e-40
gnl|UG|Gma#S45532167	-0.359684	0.186033	-1.4893	4.11812e-06
gnl|UG|Gma#S45532258	-0.019348	0.935198	-1.49979	1.79348e-08
gnl|UG|Gma#S23065192	-0.557097	0.00144123	-1.5711	2.10636e-11
gnl|UG|Gma#S48314439	-0.465911	4.90214e-08	-1.53432	1.05765e-43
gnl|UG|Gma#S48316674	0.0852203	0.329564	3.17236	1.93179e-13
gnl|UG|Gma#S39316647	-0.924387	3.85728e-07	-1.31578	4.5254e-07
gnl|UG|Gma#S39316208	-0.214525	0.297862	-2.12366	1.79994e-21
gnl|UG|Gma#S48316634	-0.980653	5.05758e-09	-4.7689	5.1632e-68
gnl|UG|Gma#S48315975	0.631899	0.160655	3.36869	9.84852e-10
gnl|UG|Gma#S45536423	0.504074	0.234118	-3.76573	1.19838e-66
gnl|UG|Gma#S39309747	-0.682696	0.000599444	-1.16768	9.85594e-09
gnl|UG|Gma#S23068703	-0.463152	0.042613	-1.6002	2.2914e-05
gnl|UG|Gma#S45536997	-0.305682	0.021868	-1.00757	2.3824e-14
gnl|UG|Gma#S45560511	-0.495687	0.0873364	-1.28457	0.00012806
gnl|UG|Gma#S45536663	-0.586873	0.0091428	-2.30825	2.32204e-42
gnl|UG|Gma#S48315458	0.0969925	0.497708	7.17017	1.66445e-05
gnl|UG|Gma#S45532716	0.600023	5.33874e-07	2.63548	1.42775e-13
gnl|UG|Gma#S45532734	0.147353	0.629654	-2.55657	2.73264e-29
gnl|UG|Gma#S21537980	-0.74806	2.7863e-07	-2.35565	1.93954e-13
gnl|UG|Gma#S5031207	-0.271913	0.686002	1.76441	0.00012508
gnl|UG|Gma#S4982292	-0.702675	3.22412e-05	-1.31852	1.55133e-17
gnl|UG|Gma#S48312986	-0.705494	0.00819934	-2.53096	3.53936e-16
gnl|UG|Gma#S52635907	0.391637	9.91908e-09	-1.92494	1.05205e-287
gnl|UG|Gma#S45533208	-0.953176	3.938e-12	-3.51495	5.31212e-134
gnl|UG|Gma#S48316206	-0.305107	0.075346	-3.12861	1.76674e-66
gnl|UG|Gma#S39317863	-0.848953	1.36933e-49	-1.48695	1.67723e-23
gnl|UG|Gma#S18531080	-0.434474	0.234916	-2.30523	0.00021302
gnl|UG|Gma#S45533842	-0.197506	0.388846	-1.97535	5.10682e-15
gnl|UG|Gma#S45538238	0.579973	0.0016746	-4.56391	2.96978e-114
gnl|UG|Gma#S45534008	-0.212359	0.300716	-1.05435	1.06493e-06
gnl|UG|Gma#S45534053	0.0186157	0.972344	3.80204	5.09568e-07
gnl|UG|Gma#S45534067	0.890589	0.226852	4.02074	7.46072e-05
gnl|UG|Gma#S48315224	-0.982173	0.013733	-1.64347	4.6141e-26
gnl|UG|Gma#S48316792	0.714223	0.00178077	-1.91905	3.50496e-37
gnl|UG|Gma#S45563991	-0.873869	1.62391e-11	-2.34795	5.52774e-72
gnl|UG|Gma#S45544761	-0.512288	0.00577028	-2.36084	0.000125921
gnl|UG|Gma#S39316891	-0.34236	0.417788	-2.53335	3.27326e-06
gnl|UG|Gma#S52667510	0.0797741	0.509156	-1.71947	9.39436e-35
gnl|UG|Gma#S48313182	-0.957809	2.08544e-16	-1.88471	8.31976e-31
gnl|UG|Gma#S45538793	-0.597187	0.076723	9.25267	2.13332e-07
gnl|UG|Gma#S45561863	0.39894	0.0751066	3.39981	3.05074e-06
gnl|UG|Gma#S5127422	-0.0451215	0.91868	2.95052	5.09568e-07
gnl|UG|Gma#S45535203	0.376783	0.221454	-1.38705	1.03374e-09
gnl|UG|Gma#S45535210	-0.49127	5.06356e-05	-1.63748	3.02024e-10
gnl|UG|Gma#S47696877	-0.398107	0.427896	-1.44228	6.59142e-54
gnl|UG|Gma#S45563475	-0.0597573	0.780492	-2.10559	3.70932e-14
gnl|UG|Gma#S45535598	-0.613932	0.0726034	-1.13979	0.000158776
gnl|UG|Gma#S48314610	-0.0664215	0.673578	3.20587	1.858e-09
gnl|UG|Gma#S45566118	-0.14053	0.291602	-1.16316	8.23546e-19
gnl|UG|Gma#S48313139	-0.980472	0.00383892	-1.5936	4.56322e-06
gnl|UG|Gma#S39314472	0.2824	0.756608	-1.95646	2.75416e-16
gnl|UG|Gma#S39311082	-0.396269	0.0416434	1.91556	1.15463e-14
gnl|UG|Gma#S45560692	-0.46699	0.344218	-3.64281	3.40562e-06
gnl|UG|Gma#S52667204	0.0109874	0.94156	1.25471	1.62093e-13
gnl|UG|Gma#S39315703	-0.539257	0.00231234	-3.50389	6.30994e-26
gnl|UG|Gma#S48313968	0.199728	0.582916	-1.09163	0.000216548
gnl|UG|Gma#S45564845	0.292823	0.466252	1.95271	3.39728e-10
gnl|UG|Gma#S45551435	-0.900539	0.000479152	-1.32087	1.4116e-11
gnl|UG|Gma#S45536254	0.504074	0.234118	-1.98574	6.35018e-06
gnl|UG|Gma#S48312980	0.247415	0.292814	-2.45469	3.65542e-14
gnl|UG|Gma#S45569003	-0.788436	4.89474e-05	-1.67337	1.33555e-08
gnl|UG|Gma#S42152840	0.063998	0.802252	-1.34108	1.41017e-06
gnl|UG|Gma#S4940342	-0.573784	1.90095e-27	-1.36068	4.3002e-78
gnl|UG|Gma#S36150627	0.0875327	0.78113	1.77529	6.68018e-07
gnl|UG|Gma#S53089889	0.176049	0.522832	-1.15106	8.06508e-05
gnl|UG|Gma#S48312444	0.819428	0.375088	3.27496	8.14904e-14
gnl|UG|Gma#S53093011	-0.705971	0.047215	-3.45705	2.1512e-05
gnl|UG|Gma#S48313894	0.127247	0.75008	2.72759	3.05092e-06
gnl|UG|Gma#S45568571	0.274929	0.40003	-1.91257	7.4818e-11
gnl|UG|Gma#S52645393	0.0585876	0.461786	3.18202	5.09568e-07
gnl|UG|Gma#S5018321	0.0748435	0.853486	-1.66461	5.88436e-08
gnl|UG|Gma#S45539111	-0.19391	0.675158	-2.38877	3.62978e-06
gnl|UG|Gma#S36149250	0.210405	0.20616	-1.70896	2.47914e-30
gnl|UG|Gma#S45540363	-0.508863	0.0749236	-1.24238	1.16903e-19
gnl|UG|Gma#S48313169	-0.634483	0.37473	-5.49528	4.34352e-13
gnl|UG|Gma#S45541160	-0.771376	6.76292e-05	-2.08124	4.40122e-17
gnl|UG|Gma#S45541614	-0.590566	0.00158336	-1.18445	4.983e-19
gnl|UG|Gma#S45565089	0.314561	0.089418	-2.23273	6.71432e-40
gnl|UG|Gma#S39304107	-0.0285378	0.940558	1.03843	3.90512e-06
gnl|UG|Gma#S39304127	0.60311	0.36686	1.26218	7.89964e-11
gnl|UG|Gma#S39304275	-0.395746	0.179472	-2.15541	1.77142e-05
gnl|UG|Gma#S15930052	-0.222049	0.0930316	-1.13354	3.14118e-13
gnl|UG|Gma#S22951723	-0.568843	0.69986	-2.51915	8.29848e-17
gnl|UG|Gma#S48314539	-0.98133	1.71202e-05	-3.0349	3.21748e-73
gnl|UG|Gma#S52650644	0.770901	0.00119575	3.79346	7.46078e-05
gnl|UG|Gma#S39304714	-0.7176	0.346218	-3.10474	9.47138e-06
gnl|UG|Gma#S48313155	-0.884622	4.19656e-22	-3.53687	2.11408e-253
gnl|UG|Gma#S39309437	-0.203342	0.402504	-3.26249	6.4121e-12
gnl|UG|Gma#S39314871	-0.536087	0.0439906	-1.39145	0.000113726
gnl|UG|Gma#S39317953	-0.615406	0.0391718	-3.24655	0.00013218
gnl|UG|Gma#S48312291	-0.813303	9.30018e-07	-1.73821	5.80846e-15
gnl|UG|Gma#S48316029	-0.470563	0.0718962	-1.97932	4.96986e-25
gnl|UG|Gma#S48314934	0.698839	9.4568e-05	2.76266	9.60334e-06
gnl|UG|Gma#S39310824	0.739065	0.00351164	-5.91952	0
gnl|UG|Gma#S36150392	0.431157	0.503292	-4.05992	8.2812e-05
gnl|UG|Gma#S39305571	-0.413445	0.047495	-11.0272	1.91683e-23
gnl|UG|Gma#S4952998	0.289767	0.389566	-5.85442	7.14148e-17
gnl|UG|Gma#S39309721	-0.643803	0.0349272	1.93275	3.8241e-08
gnl|UG|Gma#S39305836	-0.549449	0.0243376	-3.2118	2.0974e-11
gnl|UG|Gma#S39318626	0.2824	0.580728	2.62037	1.69329e-06
gnl|UG|Gma#S45555914	-0.616933	0.0119774	-2.55657	2.73264e-29
gnl|UG|Gma#S39317161	-0.565521	0.0757138	-2.6287	1.11491e-08
gnl|UG|Gma#S48315082	-0.597567	0.00086497	1.84939	9.23706e-14
gnl|UG|Gma#S45536911	0.992261	1.94979e-07	-2.78642	1.73393e-65
gnl|UG|Gma#S45569230	0.13973	0.393808	1.09116	8.34966e-10
gnl|UG|Gma#S36141305	-0.856891	3.12168e-05	-3.26685	1.02546e-38
gnl|UG|Gma#S19678754	-0.716816	0.0525086	-2.33057	3.63886e-09
gnl|UG|Gma#S45559139	0.965701	0.00333554	3.7125	4.68092e-05
gnl|UG|Gma#S48316340	-0.458492	0.0117659	1.88926	0.000153358
gnl|UG|Gma#S19677446	-0.236121	0.00575242	1.57518	3.3662e-13
gnl|UG|Gma#S39308755	0.578971	0.178155	3.31236	1.69864e-13
gnl|UG|Gma#S21537142	0.391227	0.40546	-2.50206	7.36134e-07
gnl|UG|Gma#S39308063	0.450552	0.0131441	1.82133	0
gnl|UG|Gma#S5118270	-0.597138	1.35686e-24	-1.73474	7.24514e-62
gnl|UG|Gma#S48315447	0.504792	0.564578	9.54882	6.50746e-09
gnl|UG|Gma#S39308434	-0.324512	0.39417	-2.53708	4.29606e-07
gnl|UG|Gma#S39317510	0.00306247	0.980792	-1.29348	5.3064e-29
gnl|UG|Gma#S45570871	-0.0218027	0.900378	1.94	0
gnl|UG|Gma#S39309108	-0.250329	0.0256528	-2.60209	1.1453e-69
gnl|UG|Gma#S39314297	-0.766451	2.24144e-24	-1.27688	1.56086e-06
gnl|UG|Gma#S39309206	-0.318454	0.161551	1.00425	5.30974e-07
gnl|UG|Gma#S5132173	-0.767105	0.0719896	1.57911	7.6558e-07
gnl|UG|Gma#S48314080	-0.856875	0.249304	-3.53238	9.18502e-52
gnl|UG|Gma#S39309396	0.334001	0.73774	-4.92566	9.18922e-09
gnl|UG|Gma#S48314087	0.562183	3.72752e-05	2.22716	1.0689e-06
gnl|UG|Gma#S39309501	-0.533223	0.0130343	1.95109	4.8235e-06
gnl|UG|Gma#S39309545	-0.121275	0.672714	-2.40212	2.30484e-49
gnl|UG|Gma#S39309970	-0.610958	0.280572	-9.58684	4.28298e-09
gnl|UG|Gma#S39310060	-0.529661	0.3142	2.95325	3.05074e-06
gnl|UG|Gma#S48315091	-0.716376	1.63947e-07	-1.79369	1.23391e-25
gnl|UG|Gma#S48312721	0.0188239	0.96771	-1.07329	4.07126e-07
gnl|UG|Gma#S53092232	0.382787	0.366436	4.54086	2.82986e-05
gnl|UG|Gma#S48315909	-0.439835	0.257658	-2.67155	4.83622e-08
gnl|UG|Gma#S39310342	0.196408	0.363588	1.01362	1.06535e-08
gnl|UG|Gma#S39310522	-0.786596	0.400594	-5.67243	7.84068e-15
gnl|UG|Gma#S52655846	0.438365	2.17936e-05	3.1583	3.41282e-13
gnl|UG|Gma#S52664321	0.017827	0.96686	2.8253	2.89726e-05
gnl|UG|Gma#S39310599	0.893647	8.69304e-12	4.12407	3.13082e-14
gnl|UG|Gma#S39310732	0.0120728	0.98378	3.59585	0.000121492
gnl|UG|Gma#S23065502	-0.443645	0.15466	-2.2647	3.87206e-09
gnl|UG|Gma#S48315353	0.240533	0.0798256	-1.98693	3.52258e-10
gnl|UG|Gma#S48316314	0.536225	9.43142e-11	-2.9078	6.0507e-25
gnl|UG|Gma#S52662535	0.306419	0.166537	1.61098	1.53088e-10
gnl|UG|Gma#S39299978	-0.822748	1.64295e-06	-2.86828	2.61366e-71
gnl|UG|Gma#S39311237	-0.119909	0.856348	-3.15541	1.20349e-07
gnl|UG|Gma#S5084674	0.0994733	0.720852	4.20163	4.68092e-05
gnl|UG|Gma#S39318637	-0.433897	0.323556	-1.89371	3.42462e-13
gnl|UG|Gma#S23061283	-0.427533	0.293282	-2.61407	8.47016e-06
gnl|UG|Gma#S45557880	-0.928082	2.56374e-17	-1.73121	3.61008e-128
gnl|UG|Gma#S48316614	-0.268735	0.107544	-2.6714	1.25682e-43
gnl|UG|Gma#S39311395	-0.222392	0.714784	1.88926	7.85136e-08
gnl|UG|Gma#S48546609	-0.659925	0.166315	-2.30523	0.00021302
gnl|UG|Gma#S39312243	-0.607342	0.122816	-4.69842	1.09359e-13
gnl|UG|Gma#S48314871	-0.429522	0.000284586	-1.44682	1.45155e-35
gnl|UG|Gma#S39312322	0.952768	0.0738046	2.38322	2.7628e-10
gnl|UG|Gma#S45564637	-0.85002	0.0095821	-2.28906	2.82768e-11
gnl|UG|Gma#S48312732	0.0913135	0.68982	-1.49255	2.4154e-06
gnl|UG|Gma#S39312590	-0.419274	0.371194	-7.7729	2.44992e-65
gnl|UG|Gma#S53088417	0.381718	0.0300826	1.38925	8.12716e-06
gnl|UG|Gma#S39312795	0.318176	0.55985	3.48008	7.47132e-05
gnl|UG|Gma#S52637639	0.0190266	0.837094	1.26873	8.72636e-13
gnl|UG|Gma#S39312866	-0.314538	0.164421	-2.62541	3.68908e-25
gnl|UG|Gma#S39315865	0.357635	8.90154e-08	-1.34063	3.12794e-99
gnl|UG|Gma#S39316226	-0.0968615	0.871738	-4.08592	1.20125e-08
gnl|UG|Gma#S23064075	0.381612	0.241612	1.51174	0
gnl|UG|Gma#S39313262	-0.568843	0.47081	-4.60301	1.49338e-30
gnl|UG|Gma#S39313481	-0.046193	0.73699	1.17999	1.8317e-05
gnl|UG|Gma#S52636103	-0.929832	2.84408e-14	-2.52727	4.98162e-56
gnl|UG|Gma#S39313627	-0.752585	0.00727194	-3.04808	7.05554e-10
gnl|UG|Gma#S39313662	0.43351	0.17273	-2.07224	8.52732e-11
gnl|UG|Gma#S48316787	0.362386	0	1.52543	8.87734e-12
gnl|UG|Gma#S52653446	-0.574437	2.01294e-68	-2.29792	0
gnl|UG|Gma#S39313804	-0.243961	0.49758	-2.06212	1.76266e-05
gnl|UG|Gma#S45546663	-0.0211213	0.929902	-2.30848	3.19898e-10
gnl|UG|Gma#S48312855	-0.195226	0.32277	1.86489	2.3033e-09
gnl|UG|Gma#S53088602	-0.419274	0.371194	-5.75298	1.04856e-15
gnl|UG|Gma#S45559571	0.913843	0.179197	-5.01601	2.45592e-09
gnl|UG|Gma#S39316892	0.122673	0.75302	-2.36849	1.83727e-07
gnl|UG|Gma#S52641449	-0.504421	1.30945e-09	6.84862	9.59262e-06
gnl|UG|Gma#S21568695	-0.659925	0.438628	-8.6865	3.29592e-05
gnl|UG|Gma#S39314425	-0.50484	0.00559826	-2.68797	3.88058e-11
gnl|UG|Gma#S5004522	-0.404004	0.146928	-2.39417	1.2814e-12
gnl|UG|Gma#S48313709	-0.513715	0.0398646	-1.10757	0.00013152
gnl|UG|Gma#S39314824	0.00108696	0.991446	3.80235	1.66445e-05
gnl|UG|Gma#S48313612	-0.910988	0.00318588	-2.18083	6.41708e-22
gnl|UG|Gma#S45569610	0.0161197	0.985616	-2.62975	6.62102e-05
gnl|UG|Gma#S48316772	-0.209981	1.0332e-07	3.37229	0
gnl|UG|Gma#S48313515	0.0681293	0.608582	-1.02614	4.20462e-07
gnl|UG|Gma#S46498623	0.321721	0.25567	-1.7918	3.8486e-05
gnl|UG|Gma#S48316465	-0.39689	0.480268	-3.63909	4.83826e-19
gnl|UG|Gma#S52641988	0.718779	5.9952e-14	-1.79342	1.14197e-163
gnl|UG|Gma#S48315938	0.0978204	0.646778	2.74391	0
gnl|UG|Gma#S39315654	-0.156173	0.706394	10.0417	3.01314e-12
gnl|UG|Gma#S39315667	-0.0818565	0.690404	-1.00173	9.22666e-05
gnl|UG|Gma#S39315852	-0.296286	0.306562	-1.43582	7.9614e-09
gnl|UG|Gma#S39315881	0.94179	4.18776e-13	5.29523	1.68754e-14
gnl|UG|Gma#S45565228	-0.539675	0.01251	-1.23274	9.22376e-12
gnl|UG|Gma#S39316092	-0.208154	0.471034	1.71468	0
gnl|UG|Gma#S48313802	-0.536865	0.000379214	1.90572	7.12764e-14
gnl|UG|Gma#S39316414	-0.395786	0.283556	1.73745	1.88738e-13
gnl|UG|Gma#S39317007	0.783432	0.000186966	1.1219	0.000176211
gnl|UG|Gma#S48313971	0.0292538	0.863784	-2.58114	3.95726e-23
gnl|UG|Gma#S47695928	-0.516035	0.0216182	-1.67023	6.90802e-14
gnl|UG|Gma#S39317845	-0.146334	0.446676	-2.82669	3.81568e-16
gnl|UG|Gma#S48313563	-0.760295	0.000504306	-1.90788	1.34889e-06
gnl|UG|Gma#S45557242	-0.00139189	0.995124	3.46726	3.9524e-14
gnl|UG|Gma#S15852607	-0.831877	0.31403	9.25267	2.13332e-07
gnl|UG|Gma#S19677734	-0.568843	0.69986	3.40352	0.000148989
gnl|UG|Gma#S39318350	0.827219	0.0656826	2.54549	3.05922e-06
gnl|UG|Gma#S39318374	-0.812974	4.43564e-06	-2.11254	2.9876e-16
gnl|UG|Gma#S39318384	0.56686	1.4535e-06	-1.15341	4.94662e-28
gnl|UG|Gma#S39318665	0.718893	0	1.95139	1.23968e-12
gnl|UG|Gma#S45569096	-0.684599	7.4409e-08	-1.90714	2.22268e-57
gnl|UG|Gma#S5116897	-0.98388	0.17614	-2.9891	3.05364e-05
gnl|UG|Gma#S36140307	-0.798605	1.38367e-09	-2.8903	4.55288e-91
gnl|UG|Gma#S39318985	0.975461	0.021296	-2.24558	1.47456e-09
gnl|UG|Gma#S48314243	-0.785412	9.37792e-14	-1.9438	6.72244e-228
gnl|UG|Gma#S39319061	0.964291	8.9434e-09	2.68492	8.21566e-15
gnl|UG|Gma#S39319136	-0.443645	0.15466	-1.24909	1.61375e-06
gnl|UG|Gma#S39319206	-0.0285378	0.940558	-1.48815	2.52162e-07
gnl|UG|Gma#S15935244	0.753085	0.49496	3.47131	0.000133983
gnl|UG|Gma#S45559953	0.663377	3.00924e-07	1.29941	7.24532e-13
gnl|UG|Gma#S52646061	-0.374306	5.53472e-06	-3.05112	8.06874e-153
gnl|UG|Gma#S22951792	0.017278	0.971358	-2.34261	1.40301e-12
gnl|UG|Gma#S45560636	-0.820481	0.00438072	2.8386	2.7628e-10
gnl|UG|Gma#S45560665	0.819428	0.375088	-3.45705	2.1512e-05
gnl|UG|Gma#S45560702	-0.921775	0.0712384	-2.74416	9.47814e-11
gnl|UG|Gma#S52637022	0.649405	5.65452e-07	1.28157	5.04486e-13
gnl|UG|Gma#S45560864	-0.534287	0.00585804	-1.92216	7.58674e-15
gnl|UG|Gma#S52638618	-0.478985	0.0429466	-1.5867	2.16662e-15
gnl|UG|Gma#S45560956	0.120674	0.700468	-1.64514	0.000131074
gnl|UG|Gma#S45561019	-0.39689	0.383688	-1.83051	2.67376e-25
gnl|UG|Gma#S45561040	0.0197019	0.960722	-4.2328	2.06024e-18
gnl|UG|Gma#S48313774	-0.356063	0.260496	-1.81753	1.18765e-06
gnl|UG|Gma#S15852368	-0.628381	0.00025853	-3.2933	6.06974e-58
gnl|UG|Gma#S45561837	-0.78818	0.00521066	-2.50845	1.94613e-17
gnl|UG|Gma#S45570141	0.827219	0.0656826	-4.46061	4.87018e-22
gnl|UG|Gma#S48314381	-0.497643	0.329622	-3.15829	5.24828e-06
gnl|UG|Gma#S45562141	-0.752653	1.47695e-05	-2.57126	2.49936e-07
gnl|UG|Gma#S45562332	-0.856875	0.0971634	-3.52242	1.16694e-05
gnl|UG|Gma#S52660980	0.175325	0.461742	-5.9787	0
gnl|UG|Gma#S48313004	0.018914	0.963662	-1.41932	3.3319e-10
gnl|UG|Gma#S45562966	-0.155563	0.664354	-4.04201	2.26534e-08
gnl|UG|Gma#S45563080	-0.261088	0.263306	-2.40088	5.54072e-12
gnl|UG|Gma#S45559287	-0.873429	0.0233788	-2.98693	3.33988e-20
gnl|UG|Gma#S48312971	-0.694292	6.79306e-08	-1.00079	6.46528e-09
gnl|UG|Gma#S48312294	-0.98388	0.17614	-2.05612	2.92272e-08
gnl|UG|Gma#S45533300	0.338657	0.0501902	1.95271	0
gnl|UG|Gma#S45564814	0.0186157	0.972344	-2.12009	7.80238e-08
gnl|UG|Gma#S48315441	-0.726931	5.77966e-05	-1.49531	6.27928e-34
gnl|UG|Gma#S16522697	-0.320718	0.0465236	-2.37187	2.70194e-25
gnl|UG|Gma#S45568625	-0.770669	0.160316	-8.47978	0.000130574
gnl|UG|Gma#S53090839	-0.214393	0.348666	-3.01545	2.35344e-19
gnl|UG|Gma#S48314866	-0.00137204	0.996044	2.01588	3.6573e-07
gnl|UG|Gma#S53090745	0.574091	0.239156	3.2935	7.58356e-05
gnl|UG|Gma#S53090718	-0.674489	0.0110478	-1.60973	2.08502e-07
gnl|UG|Gma#S53090711	-0.566525	0.259426	-2.73891	2.16918e-05
gnl|UG|Gma#S53090710	-0.18425	0.594356	1.40383	6.73618e-10
gnl|UG|Gma#S53090687	-0.684066	3.22418e-05	-1.86037	5.8575e-12
gnl|UG|Gma#S48313185	-0.482298	0.00971844	-1.48455	0.000118852
gnl|UG|Gma#S53090666	-0.359896	0.406944	-3.14126	1.12641e-18
gnl|UG|Gma#S53090660	-0.108035	0.403788	1.51849	9.0239e-13
gnl|UG|Gma#S53090653	0.723816	6.72794e-07	3.07039	1.6645e-05
gnl|UG|Gma#S48314752	-0.244331	0.379224	-2.06212	1.76266e-05
gnl|UG|Gma#S53090630	-0.207418	0.44479	-1.7825	2.45264e-07
gnl|UG|Gma#S53090613	0.756315	0.040816	1.23608	4.50714e-05
gnl|UG|Gma#S53090612	0.308419	0.208446	3.71365	1.858e-09
gnl|UG|Gma#S53090609	0.466808	0.0207528	-1.00811	2.5436e-06
gnl|UG|Gma#S53090577	0.145443	0.228798	1.97089	1.68754e-14
gnl|UG|Gma#S53090569	0.380595	0.000484656	1.95109	4.8235e-06
gnl|UG|Gma#S53090549	-0.902632	2.3801e-18	-2.42472	4.00576e-116
gnl|UG|Gma#S5075445	-0.832554	2.95338e-08	-2.74432	1.05708e-94
gnl|UG|Gma#S53090514	0.601082	0.264862	-4.55678	9.03198e-07
gnl|UG|Gma#S53088329	0.017827	0.96686	-2.76205	2.1909e-36
gnl|UG|Gma#S48313530	0.113619	0.38445	1.2561	4.019e-14
gnl|UG|Gma#S53090481	0.365517	0.534596	-2.50822	9.74836e-08
gnl|UG|Gma#S53090475	-0.757028	0.00117846	-2.39097	3.88692e-18
gnl|UG|Gma#S53090466	0.0638892	0.69116	2.14597	0
gnl|UG|Gma#S53090461	-0.423023	0.164719	-1.35163	2.12954e-05
gnl|UG|Gma#S53090452	-0.286417	0.549742	2.09099	1.9952e-07
gnl|UG|Gma#S53090444	0.167583	0.611048	1.33526	2.1265e-07
gnl|UG|Gma#S53090428	-0.119909	0.794208	-2.35977	3.62078e-12
gnl|UG|Gma#S53090423	0.383329	0.609584	3.01143	4.77506e-05
gnl|UG|Gma#S53090421	0.337051	7.48442e-05	1.5478	7.31414e-13
gnl|UG|Gma#S48312110	0.885186	1.93942e-07	2.24843	9.23706e-14
gnl|UG|Gma#S53090417	0.508067	0.00386396	1.20327	4.49126e-05
gnl|UG|Gma#S39303540	-0.489814	0.0005362	-2.47854	6.58008e-47
gnl|UG|Gma#S48312954	0.266075	0.589886	2.65535	0.0001002
gnl|UG|Gma#S53090326	-0.746544	0.000195526	-1.9939	2.84216e-21
gnl|UG|Gma#S53090305	-0.0545883	0.868274	1.93499	1.606e-08
gnl|UG|Gma#S53090303	-0.887525	0.161079	-2.47705	1.66478e-07
gnl|UG|Gma#S39319010	-0.384103	0.265148	-2.16413	1.94473e-11
gnl|UG|Gma#S53090283	0.311851	0.0422162	2.50188	6.25696e-05
gnl|UG|Gma#S53090281	0.732285	0.0438278	8.70044	2.82464e-05
gnl|UG|Gma#S53090277	0.273841	0.0464824	-1.90177	3.19576e-42
gnl|UG|Gma#S53090273	-0.228813	0.0801502	-1.29141	1.51498e-18
gnl|UG|Gma#S53090263	-0.688442	0.0381582	1.13258	7.27296e-05
gnl|UG|Gma#S48316283	0.322244	0.0391854	-1.35536	1.34049e-14
gnl|UG|Gma#S53090239	-0.960768	0.00087599	-1.50855	1.09799e-12
gnl|UG|Gma#S48313402	0.488567	0.000181953	-2.1294	3.19692e-53
gnl|UG|Gma#S53090217	-0.724269	0.00011275	-1.86698	1.22542e-21
gnl|UG|Gma#S53090215	-0.520965	0.109698	-1.69823	1.97927e-09
gnl|UG|Gma#S53090201	-0.523741	0.00392562	1.01412	3.12526e-05
gnl|UG|Gma#S53090197	0.654945	0.00209972	1.49348	6.29646e-08
gnl|UG|Gma#S48312725	-0.602906	0.00091154	-1.91553	1.89285e-07
gnl|UG|Gma#S53090159	0.282152	0.227416	2.54048	1.18567e-11
gnl|UG|Gma#S53090157	0.50672	4.94354e-06	1.59369	1.12355e-13
gnl|UG|Gma#S53090153	-0.785265	1.2063e-16	1.23802	3.69038e-13
gnl|UG|Gma#S48315914	0.350851	0.0866522	1.20832	1.11324e-06
gnl|UG|Gma#S48313498	0.962994	0.00491366	-1.5449	3.0663e-05
gnl|UG|Gma#S53090108	-0.89131	0.0112202	-2.39835	1.08798e-07
gnl|UG|Gma#S53090064	0.0200146	0.959334	1.31968	1.59206e-13
gnl|UG|Gma#S53090056	-0.133618	0.346016	-2.85028	2.0038e-51
gnl|UG|Gma#S53090049	-0.243564	0.315362	1.64805	3.43138e-06
gnl|UG|Gma#S53090046	-0.708156	0.026928	5.13959	3.05074e-06
gnl|UG|Gma#S53090044	-0.292816	0.419388	1.64669	1.96916e-06
gnl|UG|Gma#S53090035	-0.181801	0.253458	3.24236	7.6859e-05
gnl|UG|Gma#S53090022	-0.359896	0.563104	-5.02035	2.16424e-17
gnl|UG|Gma#S42152458	0.672835	0.344248	2.74872	1.67939e-05
gnl|UG|Gma#S53089997	-0.698651	0.0320522	-2.15664	1.09397e-08
gnl|UG|Gma#S53089994	0.383329	0.609584	2.42184	2.77114e-07
gnl|UG|Gma#S48313368	-0.928237	7.7602e-06	-1.1001	3.60732e-07
gnl|UG|Gma#S53089975	0.102388	0.717706	1.58332	9.3779e-09
gnl|UG|Gma#S53089954	0.750288	2.79236e-09	2.07065	7.12764e-14
gnl|UG|Gma#S33258084	-0.567041	0.199199	2.23452	5.39596e-07
gnl|UG|Gma#S53089953	-0.580702	1.24149e-05	-3.7695	4.11998e-61
gnl|UG|Gma#S53089921	-0.952584	8.59944e-05	-1.30747	2.93652e-06
gnl|UG|Gma#S36145083	-0.441838	0.358056	-1.22711	2.05202e-05
gnl|UG|Gma#S53089888	-0.135248	0.594064	-2.1494	2.82206e-12
gnl|UG|Gma#S48313057	-0.357421	0.0178968	-1.59282	6.31596e-17
gnl|UG|Gma#S52650530	0.169248	0.498266	2.43781	5.78168e-06
gnl|UG|Gma#S52645674	0.912755	0.0177831	2.12888	8.74496e-08
gnl|UG|Gma#S53089840	-0.148075	0.60491	1.24733	4.52618e-06
gnl|UG|Gma#S48314030	-0.319205	0.22995	-2.13619	6.56296e-06
gnl|UG|Gma#S53089804	0.74634	0.0265476	1.14909	3.6358e-06
gnl|UG|Gma#S48314487	0.173672	0.49328	-1.85758	0.000192438
gnl|UG|Gma#S53089796	-0.205114	0.726958	2.91261	9.31996e-07
gnl|UG|Gma#S53089761	-0.796251	0.00101413	-2.15066	1.80088e-16
gnl|UG|Gma#S53089743	-0.883186	0.0539972	-9.58684	4.28298e-09
gnl|UG|Gma#S53089723	-0.439835	0.257658	-1.53986	9.05504e-05
gnl|UG|Gma#S53089721	0.45167	0.290826	2.26408	1.46364e-10
gnl|UG|Gma#S53089716	-0.346668	0.194401	-1.98578	1.21848e-15
gnl|UG|Gma#S53089704	0.560494	0.0024727	1.63657	2.9754e-14
gnl|UG|Gma#S53089702	-0.0483756	0.878878	-1.85989	1.2721e-06
gnl|UG|Gma#S53089699	-0.659925	0.262196	-4.05992	8.2812e-05
gnl|UG|Gma#S53089687	0.236798	0.399986	-2.04591	2.86022e-12
gnl|UG|Gma#S48314706	-0.320875	0.000214518	-1.32515	2.87588e-60
gnl|UG|Gma#S53089665	-0.822354	4.33174e-26	1.55326	7.96532e-11
gnl|UG|Gma#S53089650	-0.295673	0.330476	-2.514	1.30052e-08
gnl|UG|Gma#S53089642	0.519101	0.138443	10.0417	3.01314e-12
gnl|UG|Gma#S53089612	0.675556	0.00038467	2.26419	1.62759e-13
gnl|UG|Gma#S53089577	-0.203112	0.616732	1.3649	0.000176948
gnl|UG|Gma#S45551460	-0.934084	1.93503e-05	-2.79465	2.41604e-12
gnl|UG|Gma#S53089571	0.383329	0.609584	-2.34991	6.13368e-06
gnl|UG|Gma#S53089570	-0.125267	0.438644	-2.5412	5.71646e-28
gnl|UG|Gma#S53089569	-0.796536	0.041112	-1.61012	0.0002011
gnl|UG|Gma#S53089554	-0.222184	0.518806	-1.14505	0.000188609
gnl|UG|Gma#S53089511	-0.00569111	0.985112	1.65912	2.43654e-07
gnl|UG|Gma#S53089499	0.199938	0.699796	-10.1712	2.79624e-13
gnl|UG|Gma#S48312612	0.0802275	0.849214	2.11548	0.000112769
gnl|UG|Gma#S53089485	-0.132638	0.84717	-3.41138	1.8365e-09
gnl|UG|Gma#S53089478	-0.565723	0.0161058	-1.48808	9.93212e-10
gnl|UG|Gma#S53089459	-0.486091	0.151137	-2.44399	2.8346e-07
gnl|UG|Gma#S53089441	-0.495288	0.020264	3.31342	2.77012e-07
gnl|UG|Gma#S53089436	-0.39689	0.625526	-1.81079	1.43481e-05
gnl|UG|Gma#S53089430	0.584841	2.35522e-10	1.33066	4.84058e-13
gnl|UG|Gma#S48314445	-0.890686	5.56674e-11	-1.48306	3.74166e-43
gnl|UG|Gma#S53089411	-0.312855	0.135495	-1.14897	4.31442e-11
gnl|UG|Gma#S53089407	0.413297	0.202212	1.67718	1.5743e-13
gnl|UG|Gma#S53089400	-0.674352	0.0904538	-1.60588	0.00011652
gnl|UG|Gma#S53089398	0.477579	0.484582	-2.34991	6.13368e-06
gnl|UG|Gma#S53089396	-0.684407	0.00158077	-1.04065	8.66388e-07
gnl|UG|Gma#S48313465	0.481891	0.000382612	1.58024	2.5373e-07
gnl|UG|Gma#S53089391	-0.568843	0.400206	-1.55645	3.59668e-09
gnl|UG|Gma#S53087079	0.0691816	0.655722	1.02699	5.66202e-10
gnl|UG|Gma#S53089350	-0.444142	0.207492	-2.40468	1.63112e-05
gnl|UG|Gma#S45561553	-0.706838	9.48394e-08	-2.02079	3.0006e-37
gnl|UG|Gma#S52636960	0.128173	0.54627	4.78017	5.44298e-06
gnl|UG|Gma#S53089317	-0.774933	0.0967338	-2.89469	1.44322e-13
gnl|UG|Gma#S47707255	0.0197019	0.960722	-4.42443	3.7651e-11
gnl|UG|Gma#S19676394	-0.0582294	0.833624	-1.97919	1.66217e-43
gnl|UG|Gma#S48314073	-0.600583	5.94132e-21	-2.42976	3.37038e-92
gnl|UG|Gma#S4905996	0.407495	0.114414	-4.85546	7.66774e-73
gnl|UG|Gma#S53089205	0.177252	0.385464	-1.47811	5.60578e-17
gnl|UG|Gma#S53089203	-0.7176	0.520884	8.9629	3.47996e-06
gnl|UG|Gma#S48313678	0.0586965	0.564854	1.55652	0
gnl|UG|Gma#S53089159	-0.655601	0.00955844	1.8362	1.15463e-14
gnl|UG|Gma#S48313383	0.905854	9.74776e-14	1.07069	1.78302e-13
gnl|UG|Gma#S45568278	-0.0621357	0.489988	-1.85952	0
gnl|UG|Gma#S52637903	0.0898789	0.529902	-4.31485	0
gnl|UG|Gma#S53089096	-0.548621	0.11291	-4.85617	2.1593e-15
gnl|UG|Gma#S53089089	-0.597719	0.00491378	2.48277	2.37366e-13
gnl|UG|Gma#S45538979	-0.565597	0.343958	-3.68536	7.4869e-12
gnl|UG|Gma#S39315054	-0.973453	3.62254e-08	-2.27821	7.04158e-67
gnl|UG|Gma#S53089064	0.858938	1.16239e-06	-1.15906	3.18842e-13
gnl|UG|Gma#S53089060	0.139041	0.740072	-2.1889	8.9959e-07
gnl|UG|Gma#S48313595	-0.505974	0.00139971	-1.63311	1.88487e-18
gnl|UG|Gma#S53088984	-0.276022	0.162485	1.55845	1.16101e-06
gnl|UG|Gma#S53088975	-0.42452	0.0121998	-2.12025	2.1939e-19
gnl|UG|Gma#S53088969	0.798366	0.25069	2.53605	5.50966e-06
gnl|UG|Gma#S18956538	0.340918	0.066812	1.27096	6.95e-14
gnl|UG|Gma#S48316136	0.95942	0	5.43952	0
gnl|UG|Gma#S48312656	0.206227	0.578142	-2.53335	3.27326e-06
gnl|UG|Gma#S45563943	-0.402965	0.741022	2.79323	5.44342e-06
gnl|UG|Gma#S52633617	-0.317152	1.02756e-07	-2.28058	2.71872e-219
gnl|UG|Gma#S53088931	-0.0111628	0.926446	-1.04717	5.31958e-17
gnl|UG|Gma#S39306895	0.833115	1.48729e-10	-2.84895	0
gnl|UG|Gma#S48315835	-0.0872454	0.786426	1.52065	1.56229e-10
gnl|UG|Gma#S53088874	0.806933	0.00956052	2.89474	9.84852e-10
gnl|UG|Gma#S53088871	-0.409945	0.120786	-1.05478	7.3826e-05
gnl|UG|Gma#S48316326	-0.789781	1.25025e-19	1.04649	2.71338e-13
gnl|UG|Gma#S53088837	-0.13736	0.590442	-1.68536	1.09037e-05
gnl|UG|Gma#S45561522	0.375063	0.33234	-1.74655	3.52396e-05
gnl|UG|Gma#S53088813	0.147746	0.422224	-1.21609	1.15269e-07
gnl|UG|Gma#S53088747	-0.996793	0.000100527	-1.96931	5.64296e-10
gnl|UG|Gma#S45541543	0.890589	0.226852	4.50404	0.000116442
gnl|UG|Gma#S36146982	-0.302184	0.44762	-2.6897	3.6593e-07
gnl|UG|Gma#S52637435	-0.747029	0.0648572	-3.77915	1.5744e-18
gnl|UG|Gma#S48313859	-0.391817	0.000110787	-1.25148	3.6787e-34
gnl|UG|Gma#S53088625	-0.568843	0.563822	-8.6865	3.29592e-05
gnl|UG|Gma#S53088611	0.30807	0.34297	-9.17243	5.30068e-07
gnl|UG|Gma#S53088601	-0.861404	0.00117603	-1.915	2.84048e-11
gnl|UG|Gma#S53088600	0.0189945	0.960022	2.36966	6.428e-06
gnl|UG|Gma#S53088587	-0.343925	0.212256	-1.16193	1.1789e-07
gnl|UG|Gma#S53088572	0.758253	0.107683	-2.06848	2.07562e-07
gnl|UG|Gma#S53088560	-0.0829562	0.830222	-3.9458	4.8588e-18
gnl|UG|Gma#S53088552	-0.594979	5.76964e-06	-2.78812	3.50654e-47
gnl|UG|Gma#S53088536	-0.0698937	0.663308	1.19882	2.18736e-12
gnl|UG|Gma#S48316605	0.745237	0.000199183	3.64526	7.4616e-05
gnl|UG|Gma#S53088522	-0.262877	0.337254	1.38561	5.8006e-09
gnl|UG|Gma#S53088515	-0.568843	0.47081	1.63976	3.64154e-14
gnl|UG|Gma#S21565873	-0.538976	0.23895	1.98946	2.08052e-07
gnl|UG|Gma#S53088446	-0.447694	0.050531	-1.71833	3.96782e-11
gnl|UG|Gma#S53088441	-0.553766	0.056356	1.50342	7.5162e-13
gnl|UG|Gma#S53088420	0.153071	0.623902	4.11444	0
gnl|UG|Gma#S53088392	-0.244786	0.0300858	1.12418	1.24073e-07
gnl|UG|Gma#S53088391	-0.46699	0.344218	2.16323	7.16952e-05
gnl|UG|Gma#S53088382	-0.282276	0.342036	1.23623	9.54516e-11
gnl|UG|Gma#S53088335	-0.758531	7.09976e-08	-1.53199	1.65979e-09
gnl|UG|Gma#S53088332	-0.44889	0.104084	-1.36344	0.000166781
gnl|UG|Gma#S23072305	-0.930832	4.55816e-05	-2.46611	1.57578e-10
gnl|UG|Gma#S53088314	-0.63779	1.07618e-08	-1.24385	1.19493e-27
gnl|UG|Gma#S53088310	-0.0391784	0.775522	2.68418	9.32002e-07
gnl|UG|Gma#S53088308	-0.244044	0.404492	-2.18095	7.68978e-08
gnl|UG|Gma#S53088272	0.151846	0.67247	1.70731	6.85e-11
gnl|UG|Gma#S53088264	0.60921	0.675262	-2.84234	1.14359e-25
gnl|UG|Gma#S53088253	-0.393279	0.000920476	1.60329	2.79332e-13
gnl|UG|Gma#S48316429	0.12376	0.477188	1.28802	1.01474e-13
gnl|UG|Gma#S53087961	0.197282	0.540682	2.29167	0
gnl|UG|Gma#S53088217	-0.506859	1.34734e-06	-2.65338	0
gnl|UG|Gma#S53088202	0.222687	0.14706	1.71578	7.61796e-06
gnl|UG|Gma#S53088191	0.454176	0.0790582	2.33574	2.202e-11
gnl|UG|Gma#S23070789	0.422392	0.000210342	2.23042	1.52289e-07
gnl|UG|Gma#S21568194	-0.7176	0.520884	-4.29331	1.20765e-05
gnl|UG|Gma#S48313249	0.251539	0.598328	3.44946	5.09568e-07
gnl|UG|Gma#S53088165	-0.137413	0.499346	-2.89469	1.44322e-13
gnl|UG|Gma#S48314543	-0.161942	0.129042	-1.86746	9.27248e-43
gnl|UG|Gma#S53088153	0.0200146	0.959334	8.49185	0.000114083
gnl|UG|Gma#S53088149	0.867362	0.28983	2.35828	1.49965e-07
gnl|UG|Gma#S53088134	0.45286	6.41154e-10	2.77371	2.25376e-13
gnl|UG|Gma#S48313634	-0.800691	0.000309696	-1.46873	2.12252e-15
gnl|UG|Gma#S53088101	0.340075	0.626788	2.16323	7.16952e-05
gnl|UG|Gma#S53088100	-0.86352	2.3512e-20	-1.15932	5.78814e-32
gnl|UG|Gma#S53088093	-0.332494	0.107525	1.2075	2.66454e-15
gnl|UG|Gma#S53088087	-0.258082	0.00545218	-2.29669	1.78277e-50
gnl|UG|Gma#S48312553	-0.624553	6.9037e-08	-1.8394	9.57546e-63
gnl|UG|Gma#S53088070	0.44975	1.34861e-08	2.62017	7.77156e-14
gnl|UG|Gma#S53088059	-0.236999	0.207808	-1.33071	3.14154e-07
gnl|UG|Gma#S53088053	-0.167953	0.495164	3.33498	0.000176634
gnl|UG|Gma#S53088039	0.709264	0.00966426	3.40095	2.77012e-07
gnl|UG|Gma#S53088037	-0.928005	6.81602e-41	-1.7942	3.4806e-175
gnl|UG|Gma#S53088036	-0.485374	0.0032573	1.49912	0
gnl|UG|Gma#S48312212	-0.244331	0.212234	1.39666	3.37386e-05
gnl|UG|Gma#S53088034	-0.876013	1.44727e-10	-2.15842	2.85134e-31
gnl|UG|Gma#S53088024	-0.442459	0.00591582	-2.24039	4.63836e-24
gnl|UG|Gma#S53088014	0.880091	0.10209	3.53605	0.000125867
gnl|UG|Gma#S53087998	-0.441838	0.358056	-4.33491	3.30084e-15
gnl|UG|Gma#S53087996	-0.994037	1.44968e-09	-2.46334	5.21876e-28
gnl|UG|Gma#S53087991	0.160427	0.507616	1.09568	5.61664e-07
gnl|UG|Gma#S53087987	0.258602	0.665618	1.67825	3.88034e-06
gnl|UG|Gma#S53087984	-0.415687	0.185193	-1.57189	8.13794e-07
gnl|UG|Gma#S53087973	-0.522772	0.00780712	-2.49678	4.21352e-25
gnl|UG|Gma#S48316501	-0.0345079	0.681262	2.77659	0
gnl|UG|Gma#S53087971	0.931113	0.0292078	-2.47504	3.02334e-35
gnl|UG|Gma#S48312163	-0.585401	0.000121489	-2.07483	5.09382e-31
gnl|UG|Gma#S53087956	0.524696	0.0199393	1.11988	0.00014656
gnl|UG|Gma#S53087949	0.512738	4.40446e-05	2.90702	2.202e-11
gnl|UG|Gma#S53087946	0.0550948	0.864228	2.82097	2.31866e-08
gnl|UG|Gma#S48312804	-0.297277	0.0266596	-1.3323	3.0372e-12
gnl|UG|Gma#S53087924	0.018914	0.963662	2.31382	2.78416e-07
gnl|UG|Gma#S53087916	-0.244211	0.634992	1.41346	1.12137e-05
gnl|UG|Gma#S45562056	-0.921179	3.04066e-05	3.77744	1.69308e-06
gnl|UG|Gma#S53087908	0.791504	1.21851e-06	2.85175	9.59456e-06
gnl|UG|Gma#S53087901	-0.191231	0.490628	-1.951	2.7638e-05
gnl|UG|Gma#S48316698	0.60389	0.00171346	-2.78064	2.28288e-141
gnl|UG|Gma#S53087898	-0.137379	0.68618	-2.34258	1.37288e-06
gnl|UG|Gma#S53087884	-0.0456045	0.751856	2.36035	3.59712e-14
gnl|UG|Gma#S53087869	-0.331503	0.35599	-2.21689	2.10114e-14
gnl|UG|Gma#S53087856	0.349604	0.314832	-2.06951	2.55656e-09
gnl|UG|Gma#S48314632	-0.624937	0.0546772	-1.93126	2.26432e-06
gnl|UG|Gma#S48315288	0.732772	0	1.41334	1.96414e-11
gnl|UG|Gma#S4989501	0.886725	0.016135	2.2603	5.27528e-07
gnl|UG|Gma#S53088437	-0.208154	0.471034	1.42849	1.82236e-10
gnl|UG|Gma#S53087816	0.0197783	0.964434	-4.47045	6.91688e-17
gnl|UG|Gma#S48314018	-0.0363834	0.570216	3.70354	4.4209e-13
gnl|UG|Gma#S53087805	-0.19443	0.132644	-1.06951	3.8956e-08
gnl|UG|Gma#S53087790	0.238512	0.675598	-2.50206	7.36134e-07
gnl|UG|Gma#S22952833	0.0161197	0.985616	3.86969	0.000116657
gnl|UG|Gma#S53087778	0.369515	0.00231822	-1.34583	2.42754e-22
gnl|UG|Gma#S53087775	-0.333294	0.0667266	-3.26009	9.64516e-44
gnl|UG|Gma#S48316037	0.0888318	0.575492	2.15553	7.03882e-14
gnl|UG|Gma#S39319058	-0.409566	0.111174	-1.83881	1.68399e-07
gnl|UG|Gma#S47698350	-0.7176	0.520884	-9.02791	2.09996e-06
gnl|UG|Gma#S45548277	-0.626439	0.177554	3.33762	1.49856e-07
gnl|UG|Gma#S39314677	-0.411638	0.142905	-1.47168	3.59282e-06
gnl|UG|Gma#S48315164	-0.131759	0.274548	3.19845	1.99796e-12
gnl|UG|Gma#S45538396	-0.577521	0.0457932	-2.13395	1.79396e-08
gnl|UG|Gma#S53087704	0.412753	0.39455	4.22146	0.000116444
gnl|UG|Gma#S53087702	0.442821	0.0348616	9.25267	2.13332e-07
gnl|UG|Gma#S48314651	-0.80208	0.000113048	-3.09662	6.4795e-18
gnl|UG|Gma#S45550492	-0.788496	1.4091e-05	-5.96389	8.81266e-35
gnl|UG|Gma#S48548485	-0.390267	0.0939494	-1.85758	0.000192438
gnl|UG|Gma#S45549980	0.790374	0.00013099	1.40099	1.66089e-13
gnl|UG|Gma#S39317073	-0.751989	2.38644e-06	1.11846	3.42282e-11
gnl|UG|Gma#S48313067	-0.118307	0.747838	-2.89208	3.95076e-06
gnl|UG|Gma#S48313403	-0.945977	8.73248e-32	-2.26673	6.47364e-69
gnl|UG|Gma#S53087613	-0.776852	0.00154574	-1.48935	6.9173e-05
gnl|UG|Gma#S39305969	0.288471	0.00244218	2.74353	2.51576e-13
gnl|UG|Gma#S53087604	-0.0513301	0.82103	-1.50628	5.3152e-23
gnl|UG|Gma#S48315971	0.286182	0.242036	1.02001	1.52979e-10
gnl|UG|Gma#S23064465	0.905513	0.00311928	2.10922	1.96735e-06
gnl|UG|Gma#S18956975	0.154245	0.436054	-2.11681	2.65642e-22
gnl|UG|Gma#S48544841	-0.470048	4.25398e-06	-2.45691	5.38008e-69
gnl|UG|Gma#S45552129	0.475489	2.91962e-11	1.13428	3.10862e-13
gnl|UG|Gma#S45552146	0.913843	0.179197	-3.58277	6.31238e-06
gnl|UG|Gma#S53087516	-0.406982	0.00620464	1.12393	1.58426e-09
gnl|UG|Gma#S52652737	0.617752	2.40852e-12	-3.2065	0
gnl|UG|Gma#S53087454	0.384752	4.86924e-05	3.10447	6.37268e-14
gnl|UG|Gma#S5146337	-0.103159	0.437892	3.91117	3.05074e-06
gnl|UG|Gma#S53087448	0.0896079	0.843758	3.38103	1.66445e-05
gnl|UG|Gma#S53087440	0.10561	0.833746	2.69602	1.30562e-13
gnl|UG|Gma#S53087432	-0.912264	0.0145024	-1.82883	7.55256e-13
gnl|UG|Gma#S53087429	0.51579	0.0400912	1.89726	3.59712e-14
gnl|UG|Gma#S53087425	-0.906474	1.28864e-11	-1.65418	1.67167e-27
gnl|UG|Gma#S53087420	-0.197491	0.320088	-1.12045	2.05504e-05
gnl|UG|Gma#S48316269	-0.381739	9.20072e-05	3.30976	0
gnl|UG|Gma#S45556771	-0.234271	0.234236	-1.59484	2.67064e-06
gnl|UG|Gma#S53087402	-0.151402	0.571258	2.19007	5.21706e-10
gnl|UG|Gma#S53087392	0.256759	0.095668	3.90478	2.82986e-05
gnl|UG|Gma#S53087387	-0.212128	0.286652	-1.73236	2.66676e-06
gnl|UG|Gma#S53087382	0.0196494	0.957334	-1.67155	4.94344e-05
gnl|UG|Gma#S45564192	-0.864044	0.000988416	-2.28824	1.22705e-10
gnl|UG|Gma#S53087369	0.819428	0.375088	1.53322	1.25899e-13
gnl|UG|Gma#S53087346	-0.570003	0.00103171	-1.39638	9.54372e-14
gnl|UG|Gma#S53087335	-0.143282	0.419126	2.3043	3.66172e-06
gnl|UG|Gma#S48315638	-0.120164	0.463978	2.78067	9.30366e-14
gnl|UG|Gma#S53087328	-0.490345	0.0158411	-1.64812	4.7274e-17
gnl|UG|Gma#S53087316	-0.300251	0.0991332	-2.49826	4.82842e-55
gnl|UG|Gma#S53087314	0.282126	0.159326	1.31286	1.34018e-08
gnl|UG|Gma#S53087311	-0.36995	0.496284	2.23775	4.77538e-06
gnl|UG|Gma#S53087296	-0.263034	0.62299	-2.0229	2.87022e-05
gnl|UG|Gma#S53087293	-0.0222171	0.911588	-2.37739	2.1559e-12
gnl|UG|Gma#S53087292	-0.258072	0.150385	-2.19734	7.20024e-12
gnl|UG|Gma#S48313055	-0.542783	0.0589574	-2.66078	4.87654e-06
gnl|UG|Gma#S53087282	-0.653546	0.000308448	-1.45409	3.4412e-10
gnl|UG|Gma#S53087281	-0.118307	0.747838	-1.9853	0.000126879
gnl|UG|Gma#S53087256	0.164275	0.571436	4.10563	2.92654e-13
gnl|UG|Gma#S53087252	-0.886606	0.0134642	-1.34437	7.17158e-05
gnl|UG|Gma#S53087248	0.391227	0.40546	1.51657	1.5985e-12
gnl|UG|Gma#S53087246	-0.111368	0.531192	2.41708	0
gnl|UG|Gma#S53087230	-0.511899	0.250564	-3.32135	2.71746e-18
gnl|UG|Gma#S53087229	-0.340449	0.0783172	-1.69102	1.10497e-07
gnl|UG|Gma#S48315041	0.437321	0.0132487	1.72101	0
gnl|UG|Gma#S48312651	-0.461929	0.000780024	-2.13679	1.12635e-48
gnl|UG|Gma#S53087208	-0.270577	0.407072	-1.31612	1.21285e-11
gnl|UG|Gma#S53087204	-0.107773	0.638736	1.51349	2.99094e-13
gnl|UG|Gma#S53087189	-0.58457	5.69614e-06	-2.44958	1.21765e-70
gnl|UG|Gma#S53087187	-0.155203	0.628096	-2.65783	6.44212e-09
gnl|UG|Gma#S53087176	-0.183184	0.371494	-2.13009	1.5647e-13
gnl|UG|Gma#S53087170	0.0898789	0.529902	-1.58053	3.58314e-13
gnl|UG|Gma#S53087147	0.300496	0.214036	-4.12671	3.75732e-87
gnl|UG|Gma#S53087139	-0.319807	0.0177951	-1.76519	5.79248e-55
gnl|UG|Gma#S53087131	-0.535056	0.000567148	1.40582	3.21276e-08
gnl|UG|Gma#S53087127	-0.150952	0.670114	-2.36084	0.000125921
gnl|UG|Gma#S48313020	-0.0768963	0.54743	-2.02348	1.5119e-76
gnl|UG|Gma#S53087110	0.554641	0.186527	2.82998	4.12756e-11
gnl|UG|Gma#S53087095	0.988797	0.00531922	-1.04482	2.19136e-05
gnl|UG|Gma#S53087089	-0.230788	0.393776	1.06529	1.22887e-08
gnl|UG|Gma#S48313355	-0.0159285	0.943728	-1.16532	1.02376e-06
gnl|UG|Gma#S53087060	-0.335092	0.0445432	-1.63407	3.1694e-18
gnl|UG|Gma#S39314663	-0.843298	0.00617736	-2.79401	9.23572e-17
gnl|UG|Gma#S48312239	-0.576401	5.71372e-31	1.21969	0
gnl|UG|Gma#S48315935	-0.278439	0.263154	2.52043	6.5885e-09
gnl|UG|Gma#S53087014	0.230923	0.166663	2.78308	2.94928e-05
gnl|UG|Gma#S53087003	-0.744571	0.000980604	-1.32424	1.03687e-06
gnl|UG|Gma#S53086997	-0.543204	0.0024605	-1.27591	1.03675e-08
gnl|UG|Gma#S48314276	-0.227444	0.207316	-1.2429	2.96576e-08
gnl|UG|Gma#S53086985	-0.0295107	0.938224	-3.2022	8.07286e-35
gnl|UG|Gma#S53086967	0.822949	3.13914e-07	2.68481	2.10942e-14
gnl|UG|Gma#S53086959	0.886763	0.000144051	1.73254	2.35368e-14
gnl|UG|Gma#S53086957	-0.502367	0.0132826	-2.84632	1.7866e-23
gnl|UG|Gma#S53086953	-0.100005	0.590414	-1.37656	2.0236e-07
gnl|UG|Gma#S53087203	-0.775722	0.000334376	-3.61863	1.36454e-33
gnl|UG|Gma#S53086950	-0.521328	0.0642234	-3.57479	2.294e-08
gnl|UG|Gma#S53086948	-0.528428	0.00212082	-1.22467	1.29988e-10
gnl|UG|Gma#S48313205	0.158128	0.151799	-4.4334	3.53422e-62
gnl|UG|Gma#S53086908	0.112394	0.708828	5.90674	1.66445e-05
gnl|UG|Gma#S53086905	0.936402	0.00548262	1.9629	7.15734e-07
gnl|UG|Gma#S53086902	-0.278439	0.263154	-1.9853	4.6211e-08
gnl|UG|Gma#S53088759	-0.0261059	0.918186	1.43911	2.88658e-15
gnl|UG|Gma#S53086897	-0.477131	0.114205	-1.59484	2.67064e-06
gnl|UG|Gma#S53086867	0.728087	0.188004	2.02482	1.99973e-12
gnl|UG|Gma#S53086865	-0.00218204	0.992284	-1.10149	6.21724e-06
gnl|UG|Gma#S53086855	-0.118505	0.553738	-1.43965	2.92076e-13
gnl|UG|Gma#S53086845	-0.823614	0.00678106	-1.21545	8.01102e-05
gnl|UG|Gma#S53086839	0.539807	0.00557504	-4.13557	3.99518e-217
gnl|UG|Gma#S48315309	0.406592	0.000106386	2.02953	3.63488e-13
gnl|UG|Gma#S48315408	-0.585281	1.49735e-29	1.5512	1.55431e-15
gnl|UG|Gma#S53086818	-0.450661	0.397736	3.07916	8.82246e-05
gnl|UG|Gma#S53086815	-0.53393	0.0029553	1.38822	5.8577e-05
gnl|UG|Gma#S48314595	-0.355768	0.000119664	-3.55187	2.71048e-150
gnl|UG|Gma#S53086797	0.0191713	0.90449	-2.34946	1.08623e-51
gnl|UG|Gma#S53086787	-0.565747	0.121231	-1.83608	0.000112473
gnl|UG|Gma#S53086784	0.331566	0.000376466	2.4106	2.7045e-13
gnl|UG|Gma#S53086782	0.323282	0.0737552	1.09562	0.000169544
gnl|UG|Gma#S53086773	-0.659925	0.166315	1.17773	6.4796e-07
gnl|UG|Gma#S53086760	-0.881316	2.44468e-07	-1.99855	6.5407e-13
gnl|UG|Gma#S48312179	-0.613372	1.21522e-10	-1.28867	1.85519e-32
gnl|UG|Gma#S52638117	0.397542	0.0826462	-2.01508	1.46159e-06
gnl|UG|Gma#S53086735	0.826532	3.21426e-05	1.97709	2.88658e-15
gnl|UG|Gma#S53086713	0.571918	0.00774838	2.02796	4.15676e-11
gnl|UG|Gma#S53086700	0.504792	0.564578	2.37793	1.41669e-05
gnl|UG|Gma#S53086692	-0.488853	0.185628	1.23636	4.06178e-08
gnl|UG|Gma#S53086680	-0.135073	0.78095	-2.44833	9.58694e-06
gnl|UG|Gma#S53086675	-0.126586	0.27791	-1.27969	2.36714e-08
gnl|UG|Gma#S53086668	0.781478	3.84464e-06	-3.28423	5.62846e-133
gnl|UG|Gma#S53086655	0.603495	0.147129	1.82827	1.33116e-11
gnl|UG|Gma#S53086651	-0.807456	8.14908e-11	-2.10351	9.46648e-89
gnl|UG|Gma#S53086634	0.196671	0.0477584	2.30074	4.33576e-08
gnl|UG|Gma#S53086627	-0.91217	1.1813e-06	-2.365	2.55496e-18
gnl|UG|Gma#S53086619	0.131597	0.818476	2.82034	5.21638e-10
gnl|UG|Gma#S53086610	-0.109706	0.722012	-2.17684	1.57605e-17
gnl|UG|Gma#S53086588	-0.486493	0.00030585	-4.76713	1.06695e-227
gnl|UG|Gma#S53086585	0.424647	0.0506768	-1.4955	3.23988e-09
gnl|UG|Gma#S53086578	-0.508863	0.00195375	-1.0668	2.77688e-08
gnl|UG|Gma#S45561849	-0.502193	0.0695608	-2.53986	5.69196e-08
gnl|UG|Gma#S53086549	0.133665	0.51207	-1.47697	1.37638e-08
gnl|UG|Gma#S53086544	-0.489908	0.020994	1.3356	3.00636e-05
gnl|UG|Gma#S45562073	-0.320718	0.0465236	1.53958	1.14575e-13
gnl|UG|Gma#S53086534	0.200697	0.464628	-2.79614	6.85248e-08
gnl|UG|Gma#S53086529	0.0305692	0.812368	1.4118	2.8526e-12
gnl|UG|Gma#S53086514	0.920645	0.0119752	-1.13014	3.43156e-05
gnl|UG|Gma#S53086510	-0.648089	0.0389442	-3.30417	1.46141e-10
gnl|UG|Gma#S53086505	-0.475721	0.0940286	-2.83075	3.89926e-08
gnl|UG|Gma#S53086488	-0.922735	0.00110231	3.95986	7.46072e-05
gnl|UG|Gma#S53086481	-0.235827	0.000194342	4.77973	3.53518e-12
gnl|UG|Gma#S48314043	-0.671797	8.76684e-11	1.11168	1.43571e-07
gnl|UG|Gma#S53086465	-0.293517	0.0916322	1.26126	1.54857e-05
gnl|UG|Gma#S48314240	0.0856713	0.73608	-4.37862	1.9272e-194
gnl|UG|Gma#S53086447	-0.457705	3.85952e-05	-1.63253	6.24938e-11
gnl|UG|Gma#S53086411	-0.39618	0.0568176	-3.06231	1.05405e-21
gnl|UG|Gma#S53086401	0.699472	1.12221e-12	1.65744	2.80886e-13
gnl|UG|Gma#S53086395	-0.010861	0.934244	-1.63427	5.48902e-57
gnl|UG|Gma#S53086367	-0.761412	0.00396164	-1.85428	2.83558e-07
gnl|UG|Gma#S53086352	-0.988215	3.1655e-30	1.269	0
gnl|UG|Gma#S53086345	0.925038	0.142535	5.86048	1.858e-09
gnl|UG|Gma#S53086341	-0.302563	0.668706	2.53008	1.01211e-05
gnl|UG|Gma#S53086331	-0.119909	0.856348	1.95693	1.83725e-06
gnl|UG|Gma#S53086327	-0.919715	0.000255772	-2.87987	9.58362e-10
gnl|UG|Gma#S53086326	0.327406	0.0580042	1.63091	4.93712e-05
gnl|UG|Gma#S53086318	0.596361	0.0119528	1.77184	2.88658e-15
gnl|UG|Gma#S48312203	0.890589	0.226852	8.59991	5.67664e-05
gnl|UG|Gma#S53086307	0.393107	0	1.40681	3.58514e-12
gnl|UG|Gma#S48313013	-0.759109	0.00152715	-1.07165	1.83456e-06
gnl|UG|Gma#S53086282	-0.658914	0.00353282	1.47745	3.41776e-06
gnl|UG|Gma#S53086273	-0.546251	1.1702e-05	1.17482	1.48548e-13
gnl|UG|Gma#S53086265	-0.615613	3.39896e-05	-3.02787	1.54932e-61
gnl|UG|Gma#S53086259	-0.505874	0.0839994	1.06085	1.45546e-06
gnl|UG|Gma#S53086258	-0.141224	0.681014	-2.32098	1.57684e-15
gnl|UG|Gma#S53086255	-0.174498	0.82445	3.09419	9.31996e-07
gnl|UG|Gma#S53086243	-0.401219	0.0968906	1.79328	7.1306e-11
gnl|UG|Gma#S53086240	-0.786596	0.400594	-8.6865	3.29592e-05
gnl|UG|Gma#S53086234	-0.0211213	0.929902	-1.82355	2.24682e-08
gnl|UG|Gma#S48314045	0.202954	0.10456	-1.72317	3.03742e-21
gnl|UG|Gma#S53086218	-0.526213	0.0868146	-3.34258	2.20706e-24
gnl|UG|Gma#S53086215	0.0980721	0.681788	1.19618	2.30124e-07
gnl|UG|Gma#S53086184	0.233278	0.0493404	1.86341	1.38556e-13
gnl|UG|Gma#S53086156	-0.352254	0.00915462	-1.3419	1.89167e-10
gnl|UG|Gma#S53086149	-0.270005	0.0012237	-1.4604	2.8506e-14
gnl|UG|Gma#S53086140	0.92664	0.0358064	1.70633	6.3461e-05
gnl|UG|Gma#S53086137	-0.229736	0.0235368	-1.53109	2.77172e-27
gnl|UG|Gma#S53086136	0.261875	0.349958	-1.62845	1.31471e-09
gnl|UG|Gma#S53086130	0.383329	0.609584	-4.49643	1.73117e-06
gnl|UG|Gma#S53086126	-0.513429	0.000356048	-3.707	3.57362e-189
gnl|UG|Gma#S48314105	0.264568	0.0249788	1.71124	1.0778e-12
gnl|UG|Gma#S52668733	-0.353763	0.0124408	-1.87297	1.43464e-68
gnl|UG|Gma#S48316490	-0.255378	0.393362	-1.58888	8.37202e-14
gnl|UG|Gma#S53086109	0.213789	0.30515	3.24305	1.858e-09
gnl|UG|Gma#S53086084	-0.398918	0.54405	2.01143	0.000104608
gnl|UG|Gma#S53086082	0.0188239	0.96771	1.56943	3.76342e-05
gnl|UG|Gma#S48312283	0.73799	3.2466e-09	2.25453	3.39284e-13
gnl|UG|Gma#S48315098	-0.38652	0.00504684	-1.54784	5.77252e-15
gnl|UG|Gma#S48312437	-0.398801	0.0190705	-1.25066	9.16004e-09
gnl|UG|Gma#S53085995	0.143125	0.813338	4.2603	0.000116443
gnl|UG|Gma#S53085983	-0.413836	0.169682	-1.46022	0.000103207
gnl|UG|Gma#S45562536	-0.661387	8.81412e-17	-3.94086	4.2919e-223
gnl|UG|Gma#S53085961	-0.34421	0.0113663	-2.27379	2.94722e-32
gnl|UG|Gma#S48313255	-0.501701	0.00763316	-1.22551	1.5952e-07
gnl|UG|Gma#S48312300	-0.319305	0.0685032	4.27866	5.44298e-06
gnl|UG|Gma#S36141070	-0.0715963	0.712474	1.10459	0
gnl|UG|Gma#S48316111	-0.770669	0.160316	-5.36382	6.26082e-12
gnl|UG|Gma#S45543999	0.535863	6.13804e-05	4.08942	1.95177e-13
gnl|UG|Gma#S53089489	-0.378008	0.356126	-2.4982	2.97992e-09
gnl|UG|Gma#S45552367	-0.836639	0.00217946	-2.40852	2.39974e-11
gnl|UG|Gma#S53085857	-0.610958	0.280572	-1.75761	6.03704e-05
gnl|UG|Gma#S48312517	-0.678121	6.81382e-28	-3.1946	0
gnl|UG|Gma#S53085801	0.0188239	0.96771	1.48034	0.000130314
gnl|UG|Gma#S48313940	0.45167	0.290826	2.28473	5.2028e-07
gnl|UG|Gma#S48314241	-0.504177	0.128811	-1.07651	1.6561e-05
gnl|UG|Gma#S48313548	-0.024186	0.922774	-2.04979	3.71238e-14
gnl|UG|Gma#S48313704	-0.443645	0.0433672	-1.95212	9.01928e-10
gnl|UG|Gma#S53085650	-0.34645	0.6488	-1.12311	7.97568e-05
gnl|UG|Gma#S36148299	-0.777608	0.00737488	-1.95706	4.8964e-11
gnl|UG|Gma#S48315324	-0.360532	0.000107428	-1.28164	2.04386e-25
gnl|UG|Gma#S5136162	-0.980908	0.000458224	-2.25513	7.42766e-08
gnl|UG|Gma#S48316665	-0.64298	9.22758e-06	-5.65118	1.74227e-281
gnl|UG|Gma#S52645736	-0.0592546	0.679918	-1.87866	1.0255e-42
gnl|UG|Gma#S48314701	-0.604311	0.00467434	-2.03762	5.98728e-14
gnl|UG|Gma#S53085507	0.097097	0.0607728	1.61261	0
gnl|UG|Gma#S47716957	-0.530779	0.133336	-2.34991	6.13368e-06
gnl|UG|Gma#S5014183	-0.235395	0.504894	-1.50448	6.24828e-09
gnl|UG|Gma#S53085472	-0.331268	0.278522	2.65535	0.0001002
gnl|UG|Gma#S53085459	0.814763	0.0807076	3.73105	1.66445e-05
gnl|UG|Gma#S53085421	-0.565078	0.0955702	-1.9862	6.54332e-09
gnl|UG|Gma#S48314222	0.941788	9.79726e-06	-1.15235	3.88876e-06
gnl|UG|Gma#S48314646	0.648934	0.0494162	1.46764	2.4425e-15
gnl|UG|Gma#S48314091	-0.105852	0.443056	1.91358	6.06182e-14
gnl|UG|Gma#S48315554	-0.306656	1.59198e-09	3.07052	6.84786e-13
gnl|UG|Gma#S53085302	0.890589	0.226852	4.14197	0.000116447
gnl|UG|Gma#S53088559	-0.874469	0.199714	4.9423	0.000116442
gnl|UG|Gma#S53085268	-0.328609	0.166211	-1.43914	1.54793e-05
gnl|UG|Gma#S53085256	0.916887	2.08152e-05	-1.97329	1.13833e-36
gnl|UG|Gma#S53085221	-0.225185	0.552802	2.25545	1.01389e-06
gnl|UG|Gma#S53085214	-0.392016	0.049791	-1.85322	2.69664e-14
gnl|UG|Gma#S53085201	0.252461	0.332886	-1.57141	2.02852e-05
gnl|UG|Gma#S48528715	-0.66821	0.00125048	-1.7407	2.59604e-20
gnl|UG|Gma#S53085195	0.504792	0.564578	-3.97072	0.000156592
gnl|UG|Gma#S45557118	-0.606309	0.0516802	-1.7098	2.11704e-14
gnl|UG|Gma#S48314352	-0.435712	0.00741932	-2.06582	3.26364e-48
gnl|UG|Gma#S53085187	-0.0422081	0.888324	-2.96042	1.7281e-10
gnl|UG|Gma#S53085148	0.281967	0.522106	2.43781	5.78168e-06
gnl|UG|Gma#S53085145	-0.503348	0.00472318	-3.00786	1.12988e-46
gnl|UG|Gma#S45557994	-0.75946	0.117502	-2.56852	4.42638e-09
gnl|UG|Gma#S53085130	-0.886606	0.0134642	1.72449	1.14827e-07
gnl|UG|Gma#S53085128	0.0161197	0.976712	-3.3193	7.2419e-05
gnl|UG|Gma#S48315690	-0.994318	1.85293e-13	3.39803	9.59262e-06
gnl|UG|Gma#S48316364	0.553838	0.111702	4.15102	9.59262e-06
gnl|UG|Gma#S53085124	0.285014	0.209026	-2.98628	4.87362e-55
gnl|UG|Gma#S48313058	0.288126	1.58111e-10	-3.0149	0
gnl|UG|Gma#S4882047	0.270058	0.000461484	1.59829	2.4655e-05
gnl|UG|Gma#S53085072	-0.811928	0.179346	2.53605	0.000209932
gnl|UG|Gma#S53085070	-0.637562	0.0767706	-2.6897	3.6593e-07
gnl|UG|Gma#S53085062	0.959784	1.37694e-05	-2.65618	4.21356e-71
gnl|UG|Gma#S53086721	-0.24857	0.330674	1.03263	0.000175192
gnl|UG|Gma#S5079542	-0.489038	0.261788	-2.04968	4.14362e-09
gnl|UG|Gma#S53084999	0.706356	0.019821	3.19127	7.87226e-05
gnl|UG|Gma#S48313776	-0.433955	5.17814e-06	1.09221	0
gnl|UG|Gma#S52667533	-0.734891	0.00353936	-8.4549	0
gnl|UG|Gma#S48316768	0.659729	4.63694e-07	1.19033	6.95e-14
gnl|UG|Gma#S53084948	-0.129481	0.554906	1.06887	7.4825e-06
gnl|UG|Gma#S53084926	0.0242475	0.98772	3.24236	7.6859e-05
gnl|UG|Gma#S53084923	0.504269	0.0469192	-2.40631	1.88125e-23
gnl|UG|Gma#S53084915	-0.0968615	0.871738	-3.35798	4.80626e-07
gnl|UG|Gma#S4925796	0.0242475	0.98772	-5.12445	8.1371e-37
gnl|UG|Gma#S53084892	0.0425605	0.870222	-2.30568	5.19118e-07
gnl|UG|Gma#S53084888	-0.444971	0.0733086	-3.26249	6.4121e-12
gnl|UG|Gma#S53084866	0.341277	0.320808	-2.14505	4.1334e-09
gnl|UG|Gma#S53084832	0.0120728	0.98378	9.49386	1.3078e-08
gnl|UG|Gma#S48316717	0.896409	9.05942e-14	4.18358	8.07354e-13
gnl|UG|Gma#S45553786	-0.585658	0.129863	-2.49683	1.25874e-11
gnl|UG|Gma#S16523117	-0.521547	0.038312	-3.52807	5.89294e-22
gnl|UG|Gma#S48316700	-0.73024	1.18933e-05	4.22771	3.53518e-12
gnl|UG|Gma#S53084794	-0.302563	0.595796	1.62315	5.26994e-06
gnl|UG|Gma#S53084740	-0.405041	0.1746	-2.73436	1.59627e-08
gnl|UG|Gma#S48315821	-0.415734	1.05801e-12	-1.47184	1.63719e-47
gnl|UG|Gma#S48315504	0.359957	0	1.07902	1.56746e-11
gnl|UG|Gma#S4990259	-0.604558	0.244826	-3.7264	1.64931e-31
gnl|UG|Gma#S48316332	0.945186	1.22712e-08	1.0141	2.73676e-07
gnl|UG|Gma#S6670072	-0.896823	8.84134e-11	-1.26895	2.35284e-05
gnl|UG|Gma#S52650387	-0.172781	0.0557518	-1.89813	1.75564e-43
gnl|UG|Gma#S53084682	-0.648992	6.5332e-24	-1.37465	7.05922e-115
gnl|UG|Gma#S52634026	-0.98307	0.076682	-9.00389	0
gnl|UG|Gma#S53084641	-0.385729	0.0158787	-1.91403	3.58838e-13
gnl|UG|Gma#S48313082	-0.664622	0.00432426	-2.39611	7.42196e-24
gnl|UG|Gma#S53084637	-0.679725	0.00185734	-1.87228	5.7447e-06
gnl|UG|Gma#S48314282	-0.676212	0.0160424	-1.68223	3.83842e-08
gnl|UG|Gma#S48312747	-0.264288	0.21725	1.73842	6.46038e-12
gnl|UG|Gma#S48313669	-0.691592	1.20457e-12	-2.96415	8.3708e-131
gnl|UG|Gma#S53084585	-0.568843	0.69986	-7.08063	3.9287e-40
gnl|UG|Gma#S48314807	-0.128668	0.315708	-1.01144	1.03e-16
gnl|UG|Gma#S4938546	0.0161197	0.985616	-1.57102	0.000102974
gnl|UG|Gma#S48314946	-0.201023	0.161029	-1.08556	1.81116e-17
gnl|UG|Gma#S48313470	0.132914	0.288442	-1.1295	3.64678e-08
gnl|UG|Gma#S5146539	-0.389694	0.130721	-1.16607	0.000134621
gnl|UG|Gma#S23071543	0.495823	0.074976	-2.17497	5.80958e-10
gnl|UG|Gma#S45534847	-0.67344	0.188295	-4.64176	4.02608e-13
gnl|UG|Gma#S39304921	0.431157	0.712226	9.37721	5.282e-08
gnl|UG|Gma#S52636821	-0.34645	0.6488	9.37721	5.282e-08
gnl|UG|Gma#S45547003	-0.761488	0.276092	8.9629	3.47996e-06
gnl|UG|Gma#S5099247	-0.0800776	0.834416	8.49185	0.000114083
gnl|UG|Gma#S4994900	-0.659925	0.438628	8.49185	0.000114083
gnl|UG|Gma#S5110107	-0.0479943	0.85131	5.49107	7.46072e-05
gnl|UG|Gma#S52647423	0.469575	0.0184688	4.52303	2.77012e-07
gnl|UG|Gma#S5100634	-0.5422	0.00302258	4.46062	1.66445e-05
gnl|UG|Gma#S46801040	-0.491238	0.134054	4.20163	4.68092e-05
gnl|UG|Gma#S48528984	0.753085	0.49496	4.05627	0.000116459
gnl|UG|Gma#S47499020	0.980652	0.0142555	4.04457	3.05074e-06
gnl|UG|Gma#S47118899	-0.786596	0.400594	3.76746	0.000117207
gnl|UG|Gma#S47713144	0.574091	0.239156	3.56626	4.68094e-05
gnl|UG|Gma#S4910966	0.321603	0.366404	3.43474	2.7628e-10
gnl|UG|Gma#S46800177	0.878511	3.0407e-05	3.42766	1.49856e-07
gnl|UG|Gma#S5087528	0.50435	0.0306588	3.42728	1.66445e-05
gnl|UG|Gma#S5135296	0.819428	0.375088	3.40352	0.000148989
gnl|UG|Gma#S39313688	-0.693162	5.12372e-76	3.36855	0
gnl|UG|Gma#S46534857	0.950578	8.4821e-14	3.23452	5.09568e-07
gnl|UG|Gma#S4897383	0.871183	0.00609498	3.17222	2.202e-11
gnl|UG|Gma#S4874517	0.425397	5.01982e-05	3.15181	0
gnl|UG|Gma#S5130662	0.798366	0.25069	3.08808	2.831e-05
gnl|UG|Gma#S5116152	0.487743	0.106707	3.0854	5.09568e-07
gnl|UG|Gma#S5145378	-0.100788	0.811298	3.05298	2.83192e-05
gnl|UG|Gma#S5060316	-0.719549	0.127522	2.96433	9.31996e-07
gnl|UG|Gma#S4898586	-0.421029	0.24272	2.85864	9.84852e-10
gnl|UG|Gma#S47369966	0.209923	0.692536	2.80091	1.858e-09
gnl|UG|Gma#S17641144	0.452442	0.03314	2.6677	9.65054e-06
gnl|UG|Gma#S21540061	0.774815	0.087687	2.66322	9.32006e-07
gnl|UG|Gma#S47293497	0.163746	0.12353	2.62097	9.10382e-15
gnl|UG|Gma#S4871560	0.829155	7.18536e-12	2.59949	3.05358e-06
gnl|UG|Gma#S47101695	0.222392	0.518888	2.52333	1.69495e-06
gnl|UG|Gma#S5103748	-0.623934	0.0004727	2.47422	1.23739e-08
gnl|UG|Gma#S5133941	0.637306	0.0675134	2.4428	2.77072e-07
gnl|UG|Gma#S5134506	0.0762356	0.745306	2.4404	1.23235e-13
gnl|UG|Gma#S4872659	0.782892	0	2.28765	1.2376e-08
gnl|UG|Gma#S39548830	0.340781	0.434452	2.23608	8.12668e-08
gnl|UG|Gma#S5109806	-0.0472692	0.760692	2.22474	4.35308e-08
gnl|UG|Gma#S48552221	0.274507	0.118219	2.18746	0
gnl|UG|Gma#S46570658	-0.119909	0.856348	2.18154	1.87725e-05
gnl|UG|Gma#S45554095	0.452634	0.0363234	2.14597	0
gnl|UG|Gma#S47248104	-0.263034	0.62299	2.08416	9.88494e-08
gnl|UG|Gma#S5128550	0.2824	0.580728	2.08283	6.41186e-06
gnl|UG|Gma#S4978993	0.453342	0.0011299	2.05531	2.71438e-08
gnl|UG|Gma#S18530913	0.712782	0.163296	2.04182	6.42186e-07
gnl|UG|Gma#S47059787	0.37455	0.415706	2.03716	1.29045e-07
gnl|UG|Gma#S52634840	0.193626	0.587476	2.03463	1.47321e-08
gnl|UG|Gma#S52661785	0.144126	0.632382	2.01426	5.4814e-06
gnl|UG|Gma#S48525745	-0.378008	0.356126	1.92855	2.79066e-06
gnl|UG|Gma#S46503189	-0.31229	0.402862	1.92632	9.39354e-08
gnl|UG|Gma#S48554136	0.702027	0.0268766	1.91908	7.46054e-06
gnl|UG|Gma#S5127863	0.297386	0.570758	1.91908	7.46054e-06
gnl|UG|Gma#S52633073	-0.0503137	0.784252	1.91406	1.38556e-13
gnl|UG|Gma#S16522370	0.484141	0.0138251	1.89739	3.9968e-14
gnl|UG|Gma#S45555588	0.913843	0.179197	1.8806	2.49012e-06
gnl|UG|Gma#S4997433	0.755434	0.0162119	1.8806	2.49012e-06
gnl|UG|Gma#S39302250	0.255774	0.492268	1.87676	3.88868e-10
gnl|UG|Gma#S52639347	-0.395786	0.283556	1.85638	3.10808e-07
gnl|UG|Gma#S23065143	0.231515	0.613394	1.84994	1.49873e-08
gnl|UG|Gma#S17640167	0.589015	0.0110622	1.78559	3.33066e-15
gnl|UG|Gma#S45555713	0.0748435	0.853486	1.76441	0.00012508
gnl|UG|Gma#S4986515	-0.427533	0.293282	1.75021	8.5312e-06
gnl|UG|Gma#S46498020	0.802239	0	1.73789	1.34937e-12
gnl|UG|Gma#S46433559	-0.170075	0.374142	1.72329	4.9738e-14
gnl|UG|Gma#S36151306	0.360402	0.4749	1.70633	6.3461e-05
gnl|UG|Gma#S48537817	0.901605	0.00377618	1.69903	1.02515e-07
gnl|UG|Gma#S5118603	0.0629276	0.692586	1.68418	3.33066e-15
gnl|UG|Gma#S5105603	0.453936	0.0436886	1.65934	1.64533e-11
gnl|UG|Gma#S52636570	-0.274354	0.43487	1.65337	5.66214e-14
gnl|UG|Gma#S47249587	-0.599847	0.214488	1.64287	1.74151e-09
gnl|UG|Gma#S47493687	-0.00697377	0.980608	1.63995	3.3828e-10
gnl|UG|Gma#S47188518	0.736338	0.0235754	1.63421	8.6714e-05
gnl|UG|Gma#S46437835	-0.135248	0.594064	1.63367	1.30067e-11
gnl|UG|Gma#S48543828	-0.0572826	0.86541	1.62113	9.96514e-07
gnl|UG|Gma#S16523419	0.594206	0.00147913	1.6182	2.04948e-13
gnl|UG|Gma#S4872434	0.397525	0.0378598	1.61678	1.88738e-14
gnl|UG|Gma#S45560559	-0.201634	0.809966	1.60115	0.000133331
gnl|UG|Gma#S5136127	0.945365	0.0915576	1.60022	4.3201e-05
gnl|UG|Gma#S4897631	-0.0495375	0.803354	1.57002	8.21022e-09
gnl|UG|Gma#S47166766	0.623919	0.106036	1.55123	6.12782e-06
gnl|UG|Gma#S4960253	-0.384365	3.35686e-06	1.52224	1.11688e-13
gnl|UG|Gma#S47197680	-0.456201	0.248556	1.5172	4.9401e-05
gnl|UG|Gma#S39301160	-0.0285534	0.914984	1.50604	0
gnl|UG|Gma#S5079193	-0.330053	2.32178e-06	1.47318	9.77184e-07
gnl|UG|Gma#S47070906	0.618018	0.054864	1.43391	5.15144e-14
gnl|UG|Gma#S47037759	0.376872	0.269892	1.42841	4.65622e-05
gnl|UG|Gma#S4874320	0.667668	0.0267756	1.41265	3.96674e-05
gnl|UG|Gma#S45552776	0.117164	0.486594	1.37528	1.48548e-13
gnl|UG|Gma#S4946780	0.639868	0.0043966	1.36458	4.9738e-14
gnl|UG|Gma#S46447462	-0.308275	0.0454746	1.32284	0.000106262
gnl|UG|Gma#S46453897	0.443421	0.000381484	1.28758	0
gnl|UG|Gma#S4863600	0.331924	0.326604	1.27269	4.4699e-05
gnl|UG|Gma#S5002063	0.125427	0.695778	1.26028	6.41172e-06
gnl|UG|Gma#S4906325	0.818646	0.0174121	1.20327	7.15588e-09
gnl|UG|Gma#S5105008	0.381871	0.16512	1.17999	1.8317e-05
gnl|UG|Gma#S48555281	0.546634	0.387084	1.17303	0.000129009
gnl|UG|Gma#S4938931	-0.471164	0.0181175	1.15148	1.27044e-06
gnl|UG|Gma#S52648414	0.251523	0.150826	1.14598	5.63506e-09
gnl|UG|Gma#S5134713	-0.388078	3.25898e-24	1.13301	2.35368e-14
gnl|UG|Gma#S4905636	-0.210353	0.0653652	1.09932	3.3662e-13
gnl|UG|Gma#S5871395	-0.56447	8.2749e-09	1.07566	1.86534e-05
gnl|UG|Gma#S48556934	-0.12437	0.200314	1.058	7.94698e-13
gnl|UG|Gma#S5040287	0.418788	0.0333858	1.05179	1.83964e-12
gnl|UG|Gma#S48551470	-0.427533	0.293282	1.01432	0.000136913
gnl|UG|Gma#S4883439	-0.128008	0.557802	1.00136	9.76312e-06
gnl|UG|Gma#S5091944	-0.734122	2.45942e-07	-1.00317	0.000185964
gnl|UG|Gma#S47165089	-0.919734	0.00156788	-1.03586	7.11086e-05
gnl|UG|Gma#S4872988	0.604328	0.310476	-1.06703	2.23636e-11
gnl|UG|Gma#S48552843	-0.285583	0.225446	-1.09937	2.0167e-05
gnl|UG|Gma#S5138411	-0.266533	0.442252	-1.10682	7.09858e-07
gnl|UG|Gma#S48555736	0.116257	0.624738	-1.17802	4.60276e-06
gnl|UG|Gma#S5103274	0.241507	0.503598	-1.19438	1.42111e-06
gnl|UG|Gma#S4994369	0.397408	0.142947	-1.20838	4.95444e-11
gnl|UG|Gma#S46711610	0.39729	0.357426	-1.20898	5.3898e-06
gnl|UG|Gma#S47070165	-0.234994	0.210026	-1.23171	4.1179e-09
gnl|UG|Gma#S46445100	-0.169925	0.292922	-1.23877	5.67414e-09
gnl|UG|Gma#S47026538	0.584313	0.117127	-1.24866	3.36006e-05
gnl|UG|Gma#S46699712	-0.810494	3.64718e-09	-1.24917	1.42348e-22
gnl|UG|Gma#S5875338	-0.27535	0.509544	-1.25365	1.70052e-05
gnl|UG|Gma#S52658163	-0.749012	0.0306316	-1.26526	5.14428e-06
gnl|UG|Gma#S16523481	-0.150989	0.390308	-1.26561	5.78354e-07
gnl|UG|Gma#S4959523	0.457851	0.37046	-1.29453	0.000150586
gnl|UG|Gma#S4976547	0.775622	0.00381734	-1.29841	1.3411e-09
gnl|UG|Gma#S4959115	0.321675	0.145369	-1.29936	4.94134e-06
gnl|UG|Gma#S46450105	-0.359542	0.30751	-1.30807	3.87452e-07
gnl|UG|Gma#S5130164	-0.770669	0.160316	-1.30853	5.78452e-06
gnl|UG|Gma#S5137103	0.54088	0.00172154	-1.31029	3.67664e-19
gnl|UG|Gma#S4883845	-0.695799	0.00163502	-1.31178	1.04167e-11
gnl|UG|Gma#S5114462	-0.228692	0.0433806	-1.351	8.78096e-13
gnl|UG|Gma#S5114690	-0.259886	0.482154	-1.36909	4.9178e-05
gnl|UG|Gma#S45566231	-0.174545	0.217654	-1.40114	3.75448e-12
gnl|UG|Gma#S48315653	-0.262283	0.0221802	-1.44593	2.67094e-67
gnl|UG|Gma#S48531553	0.0116277	0.935868	-1.47698	6.81668e-19
gnl|UG|Gma#S45561798	0.112247	0.279422	-1.48199	1.0733e-16
gnl|UG|Gma#S5137872	0.670447	0.0530476	-1.51457	9.49982e-07
gnl|UG|Gma#S52638661	-0.106478	0.577352	-1.51656	3.18176e-18
gnl|UG|Gma#S6675650	-0.598073	0.029718	-1.51927	3.26668e-11
gnl|UG|Gma#S52638491	-0.16859	0.612036	-1.54353	5.2652e-05
gnl|UG|Gma#S48529540	0.512227	0.0141197	-1.5905	4.01776e-13
gnl|UG|Gma#S16522116	-0.677451	0.0454346	-1.60258	3.64964e-12
gnl|UG|Gma#S5108445	-0.0107482	0.973158	-1.62821	1.50209e-05
gnl|UG|Gma#S36143402	-0.85002	0.0095821	-1.62821	1.50209e-05
gnl|UG|Gma#S47038070	-0.709807	0.0204346	-1.63472	1.05631e-10
gnl|UG|Gma#S47128946	-0.303185	0.27989	-1.68223	3.83842e-08
gnl|UG|Gma#S52664217	-0.625625	0.00143577	-1.69969	2.37162e-13
gnl|UG|Gma#S39310482	-0.395555	0.214444	-1.70273	3.19758e-05
gnl|UG|Gma#S4909347	-0.796536	0.041112	-1.70273	3.19758e-05
gnl|UG|Gma#S5130298	-0.225185	0.552802	-1.7098	2.11704e-14
gnl|UG|Gma#S48543690	-0.7176	0.346218	-1.73602	0.000162174
gnl|UG|Gma#S48316208	0.017827	0.96686	-1.74566	1.22875e-10
gnl|UG|Gma#S48315976	0.169248	0.498266	-1.77478	1.16634e-11
gnl|UG|Gma#S47308288	0.391227	0.40546	-1.79465	0.000177788
gnl|UG|Gma#S4905135	-0.213103	0.31568	-1.81208	6.57718e-05
gnl|UG|Gma#S4932892	-0.295569	9.67492e-06	-1.81923	0
gnl|UG|Gma#S48553594	-0.388454	5.64504e-05	-1.82006	2.85182e-49
gnl|UG|Gma#S47038586	-0.122214	0.742684	-1.8232	5.36296e-06
gnl|UG|Gma#S5039018	-0.096801	0.40336	-1.8278	7.8072e-100
gnl|UG|Gma#S5136887	0.0186866	0.950136	-1.83881	1.68399e-07
gnl|UG|Gma#S46729192	-0.845566	0.118776	-1.84242	9.09726e-06
gnl|UG|Gma#S45532472	-0.789381	0.0494992	-1.84311	7.54114e-07
gnl|UG|Gma#S46717053	0.104348	0.607482	-1.84498	1.22637e-09
gnl|UG|Gma#S5082073	-0.00578898	0.984016	-1.87494	7.07898e-05
gnl|UG|Gma#S5079299	-0.203955	0.66611	-1.90788	1.34889e-06
gnl|UG|Gma#S15934435	-0.549932	0.100285	-1.951	2.7638e-05
gnl|UG|Gma#S7109509	-0.372378	0.27231	-1.96134	1.97671e-07
gnl|UG|Gma#S45546500	0.0188744	0.93223	-1.98574	6.35018e-06
gnl|UG|Gma#S46466105	0.0193468	0.955424	-1.98606	5.77318e-14
gnl|UG|Gma#S4896132	-0.45167	0.0160001	-2.00911	1.10906e-21
gnl|UG|Gma#S39305546	-0.495783	0.119064	-2.01552	2.74046e-38
gnl|UG|Gma#S4904001	-0.479352	0.299538	-2.02881	6.6991e-09
gnl|UG|Gma#S46434953	-0.218853	0.197294	-2.03176	2.6833e-22
gnl|UG|Gma#S47370123	-0.814199	0.0284394	-2.06848	2.07562e-07
gnl|UG|Gma#S46831164	0.401755	0.316758	-2.12842	2.07856e-07
gnl|UG|Gma#S23069440	-0.677606	5.67048e-05	-2.13438	2.41618e-28
gnl|UG|Gma#S47030912	-0.398918	0.54405	-2.13619	6.56296e-06
gnl|UG|Gma#S29720943	0.112394	0.708828	-2.17121	3.98044e-06
gnl|UG|Gma#S46696385	-0.947371	8.7299e-06	-2.19427	1.07059e-05
gnl|UG|Gma#S47212532	-0.559542	0.00890532	-2.19958	2.0427e-07
gnl|UG|Gma#S4971918	0.417801	0.308476	-2.20539	2.4049e-06
gnl|UG|Gma#S5109552	-0.174498	0.82445	-2.24001	1.44767e-06
gnl|UG|Gma#S5871326	-0.0636383	0.899462	-2.26159	7.8273e-05
gnl|UG|Gma#S47100429	-0.378008	0.356126	-2.2647	3.87206e-09
gnl|UG|Gma#S4888888	-0.793053	0.00438114	-2.33538	1.74751e-14
gnl|UG|Gma#S33257833	-0.297152	0.0592614	-2.33772	7.52908e-14
gnl|UG|Gma#S46431654	-0.717889	0.0171974	-2.34991	6.13368e-06
gnl|UG|Gma#S48545044	-0.441838	0.52269	-2.35798	2.7636e-05
gnl|UG|Gma#S6675863	-0.996863	8.45608e-05	-2.37465	2.9586e-10
gnl|UG|Gma#S52664534	0.151771	0.732196	-2.37676	8.14114e-07
gnl|UG|Gma#S6675352	0.0169304	0.966032	-2.37676	8.14114e-07
gnl|UG|Gma#S45543008	0.819574	1.39748e-05	-2.38567	2.7614e-158
gnl|UG|Gma#S52641666	-0.0948592	0.816392	-2.40124	4.09048e-14
gnl|UG|Gma#S46570060	-0.503785	0.046255	-2.42442	3.34668e-15
gnl|UG|Gma#S48530932	0.406428	0.0608428	-2.42629	6.03802e-32
gnl|UG|Gma#S5135853	0.288597	0.206606	-2.42778	4.50338e-13
gnl|UG|Gma#S46585460	-0.981853	0.051666	-2.42799	2.14006e-06
gnl|UG|Gma#S5121836	-0.737859	2.95866e-06	-2.45077	1.22183e-18
gnl|UG|Gma#S5134407	-0.391703	0.0629734	-2.47136	6.76832e-13
gnl|UG|Gma#S5130273	-0.383586	0.134013	-2.4982	2.97992e-09
gnl|UG|Gma#S46819406	-0.304511	0.489234	-2.51768	2.5259e-05
gnl|UG|Gma#S4975366	0.192489	0.544578	-2.59001	6.32886e-12
gnl|UG|Gma#S52650353	-0.712902	0.00185649	-2.63992	5.53136e-68
gnl|UG|Gma#S46714954	-0.466492	0.0803956	-2.67155	4.83622e-08
gnl|UG|Gma#S5033063	-0.981495	0.0199187	-2.67659	5.26164e-12
gnl|UG|Gma#S39305275	-0.950823	8.28228e-34	-2.69582	0
gnl|UG|Gma#S46444904	-0.475881	6.13134e-12	-2.70261	1.83032e-96
gnl|UG|Gma#S48543669	-0.276441	0.34765	-2.71042	2.23506e-11
gnl|UG|Gma#S47449841	0.531851	0.29213	-2.72072	1.65167e-10
gnl|UG|Gma#S5931621	0.31483	0.451196	-2.74834	1.59939e-06
gnl|UG|Gma#S4897313	-0.774933	0.0967338	-2.79077	3.10338e-11
gnl|UG|Gma#S39314339	0.0186157	0.972344	-2.79739	0.000171712
gnl|UG|Gma#S48552679	-0.595743	0.000638562	-2.81394	1.77089e-11
gnl|UG|Gma#S5030699	-0.187086	0.737982	-2.84221	6.9948e-06
gnl|UG|Gma#S23064241	-0.246915	0.70123	-2.84221	6.9948e-06
gnl|UG|Gma#S5120338	-0.205114	0.726958	-2.86974	2.93308e-07
gnl|UG|Gma#S4992249	-0.514131	0.0163112	-2.89208	4.19006e-11
gnl|UG|Gma#S52652634	-0.641188	0.0515542	-2.96042	1.7281e-10
gnl|UG|Gma#S46782092	0.434295	0.0942502	-2.97909	4.62918e-36
gnl|UG|Gma#S4938075	-0.379295	0.106982	-3.0188	1.17182e-16
gnl|UG|Gma#S5870653	-0.381022	0.321834	-3.02895	6.98346e-07
[truncated: 1,644 more rows]
