# Supplementary material for: Uncovering the Salt Response of Soybean by Unraveling Its Wild and Cultivated Functional Genomes Using Tag Sequencing
Source: PLoS One. 2012 Nov 28;7(11):e48819. doi: 10.1371/journal.pone.0048819 (PMC3509101; doi:10.1371/journal.pone.0048819)
Supplement: Table S3 — Molecular functional based classification of salt responsive genes. (XLS) [file pone.0048819.s008.xls]

## Sheet: GO function
Table S3: Molecular functional based classification of salt responsive genes.
The percentage of genes involved in each molecular function was shown in parenthesis.
Terms from the Function Ontology with p-value as good or better than 1
	Glycine Soja			Glycine max
Gene Ontology term	Cluster frequency, out of 212 genes	Genome frequency of use out of 3866 genes	Corrected P-value	Cluster frequency, out of 570 genes	Genome frequency of use out of 3468 genes	Corrected P-value
Glycine soja specific GO function
9-cis-epoxycarotenoid dioxygenase activity	2 (0.9)	3 (0.1)	1
carotenoid dioxygenase activity	2 (0.9)	3 (0.1)	1
cellulose synthase (UDP-forming) activity	2 (0.9)	5 (0.1)	1
cellulose synthase activity	2 (0.9)	5 (0.1)	1
L-ascorbate peroxidase activity	2 (0.9)	5 (0.1)	1
oxidoreductase activity acting on the CH-NH group of donors	2 (0.9)	14 (0.4)	1
Glycine max specific GO function
acylglycerol O-acyltransferase activity				2 ( 0.4)	3 (0.1)	1
alcohol dehydrogenase (NAD) activity				2 ( 0.4)	3 (0.1)	1
alkali metal ion binding				5 ( 0.9)	9 (0.3)	1
allene-oxide cyclase activity				2 ( 0.4)	2 (0.1)	1
aminoacyl-tRNA ligase activity				3 ( 0.5)	22 (0.6)	1
ammonia ligase activity				2 ( 0.4)	10 (0.3)	1
ATPase activity coupled to transmembrane movement of ions				2 ( 0.4)	14 (0.4)	1
calmodulin binding				3 ( 0.5)	17 (0.5)	1
carboxylesterase activity				2 ( 0.4)	12 (0.3)	1
carboxylic acid binding				2 ( 0.4)	5 (0.1)	1
cation transmembrane transporter activity				6 ( 1.1)	55 (1.6)	1
cation-transporting ATPase activity				2 ( 0.4)	8 (0.2)	1
channel activity				2 ( 0.4)	7 (0.2)	1
CoA-ligase activity				3 ( 0.5)	3 (0.1)	0.98135
cobalt ion binding				4 ( 0.7)	8 (0.2)	1
cyclase activity				2 ( 0.4)	2 (0.1)	1
cysteine synthase activity				4 ( 0.7)	8 (0.2)	1
cysteine-type endopeptidase activity				2 ( 0.4)	20 (0.6)	1
cysteine-type peptidase activity				3 ( 0.5)	27 (0.8)	1
cytoskeletal protein binding				2 ( 0.4)	11 (0.3)	1
diacylglycerol O-acyltransferase activity				2 ( 0.4)	3 (0.1)	1
DNA-directed RNA polymerase activity				2 ( 0.4)	21 (0.6)	1
endopeptidase inhibitor activity				3 ( 0.5)	28 (0.8)	1
enzyme inhibitor activity				4 ( 0.7)	34 (1.0)	1
enzyme regulator activity				5 ( 0.9)	43 (1.2)	1
exopeptidase activity				2 ( 0.4)	26 (0.7)	1
FAD binding				4 ( 0.7)	20 (0.6)	1
glutamate-ammonia ligase activity				2 ( 0.4)	10 (0.3)	1
glyceraldehyde-3-phosphate dehydrogenase activity				2 ( 0.4)	10 (0.3)	1
heat shock protein binding				4 ( 0.7)	14 (0.4)	1
hydrogen ion transmembrane transporter activity				4 ( 0.7)	30 (0.9)	1
hydrogen ion transporting ATP synthase activity rotational mechanism				2 ( 0.4)	12 (0.3)	1
hydrolase activity acting on carbon-nitrogen (but not peptide) bonds				2 ( 0.4)	17 (0.5)	1
hydro-lyase activity				5 ( 0.9)	9 (0.3)	1
identical protein binding				3 ( 0.5)	61 (1.8)	1
inorganic cation transmembrane transporter activity				5 ( 0.9)	38 (1.1)	1
intramolecular oxidoreductase activity				2 ( 0.4)	5 (0.1)	1
intramolecular transferase activity				2 ( 0.4)	7 (0.2)	1
ion channel activity				2 ( 0.4)	7 (0.2)	1
ion transmembrane transporter activity				8 ( 1.4)	65 (1.9)	1
isocitrate dehydrogenase activity				2 ( 0.4)	7 (0.2)	1
ligase activity forming aminoacyl-tRNA and related compounds				3 ( 0.5)	22 (0.6)	1
ligase activity forming carbon-oxygen bonds				3 ( 0.5)	22 (0.6)	1
ligase activity forming carbon-sulfur bonds				3 ( 0.5)	5 (0.1)	1
macromolecule transmembrane transporter activity				2 ( 0.4)	7 (0.2)	1
manganese ion binding				2 ( 0.4)	4 (0.1)	1
metal ion transmembrane transporter activity				2 ( 0.4)	10 (0.3)	1
methionine adenosyltransferase activity				4 ( 0.7)	8 (0.2)	1
molecular transducer activity				3 ( 0.5)	52 (1.5)	1
monooxygenase activity				2 ( 0.4)	23 (0.7)	1
monovalent inorganic cation transmembrane transporter activity				4 ( 0.7)	32 (0.9)	1
NADP or NADPH binding				4 ( 0.7)	11 (0.3)	1
nucleobase nucleoside nucleotide kinase activity				3 ( 0.5)	8 (0.2)	1
nucleoside diphosphate kinase activity				2 ( 0.4)	2 (0.1)	1
nucleotidyltransferase activity				4 ( 0.7)	37 (1.1)	1
O-acyltransferase activity				2 ( 0.4)	6 (0.2)	1
O-methyltransferase activity				2 ( 0.4)	6 (0.2)	1
oxidoreductase activity acting on CH-OH group of donors				10 ( 1.8)	30 (0.9)	1
oxidoreductase activity acting on NADH or NADPH				3 ( 0.5)	22 (0.6)	1
oxidoreductase activity acting on NADH or NADPH with oxygen as acceptor				2 ( 0.4)	6 (0.2)	1
oxidoreductase activity acting on paired donors with incorporation or reduction of molecular oxygen				3 ( 0.5)	12 (0.3)	1
oxidoreductase activity acting on the aldehyde or oxo group of donors				4 ( 0.7)	24 (0.7)	1
oxidoreductase activity acting on the aldehyde or oxo group of donors NAD or NADP as acceptor				3 ( 0.5)	21 (0.6)	1
oxidoreductase activity acting on the CH-NH group of donors				5 ( 0.9)	15 (0.4)	1
oxidoreductase activity acting on the CH-NH group of donors NAD or NADP as acceptor				2 ( 0.4)	8 (0.2)	1
oxidoreductase activity acting on the CH-OH group of donors NAD or NADP as acceptor				8 ( 1.4)	26 (0.7)	1
passive transmembrane transporter activity				2 ( 0.4)	7 (0.2)	1
peptidase inhibitor activity				3 ( 0.5)	28 (0.8)	1
phosphogluconate dehydrogenase (decarboxylating) activity				3 ( 0.5)	3 (0.1)	0.98135
phosphotransferase activity carboxyl group as acceptor				2 ( 0.4)	6 (0.2)	1
phosphotransferase activity nitrogenous group as acceptor				2 ( 0.4)	17 (0.5)	1
phosphotransferase activity phosphate group as acceptor				3 ( 0.5)	8 (0.2)	1
potassium ion binding				5 ( 0.9)	9 (0.3)	1
P-P-bond-hydrolysis-driven protein transmembrane transporter activity				2 ( 0.4)	7 (0.2)	1
protein dimerization activity				3 ( 0.5)	23 (0.7)	1
protein histidine kinase activity				2 ( 0.4)	17 (0.5)	1
protein transmembrane transporter activity				2 ( 0.4)	7 (0.2)	1
protein transporter activity				3 ( 0.5)	18 (0.5)	1
protein tyrosine kinase activity				3 ( 0.5)	34 (1.0)	1
proton-transporting ATPase activity rotational mechanism				2 ( 0.4)	8 (0.2)	1
pyridoxal phosphate binding				8 ( 1.4)	22 (0.6)	1
RNA binding				4 ( 0.7)	52 (1.5)	1
RNA polymerase activity				2 ( 0.4)	21 (0.6)	1
S-adenosylmethionine-dependent methyltransferase activity				3 ( 0.5)	18 (0.5)	1
sequence-specific DNA binding				4 ( 0.7)	48 (1.4)	1
serine hydrolase activity				2 ( 0.4)	40 (1.2)	1
serine-type peptidase activity				2 ( 0.4)	40 (1.2)	1
signal transducer activity				3 ( 0.5)	52 (1.5)	1
steroid binding				8 ( 1.4)	24 (0.7)	1
substrate specific channel activity				2 ( 0.4)	7 (0.2)	1
sucrose synthase activity				3 ( 0.5)	4 (0.1)	1
transaminase activity				2 ( 0.4)	9 (0.3)	1
transcription factor activity				4 ( 0.7)	60 (1.7)	1
transferase activity transferring alkyl or aryl (other than methyl) groups				5 ( 0.9)	13 (0.4)	1
transferase activity transferring nitrogenous groups				3 ( 0.5)	13 (0.4)	1
two-component sensor activity				2 ( 0.4)	12 (0.3)	1
vitamin B6 binding				8 ( 1.4)	22 (0.6)	1
vitamin binding				9 ( 1.6)	24 (0.7)	1
xyloglucan:xyloglucosyl transferase activity				2 ( 0.4)	4 (0.1)	1
4-coumarate-CoA ligase activity				2 ( 0.4)	2 (0.1)	1
acid phosphatase activity				2 ( 0.4)	10 (0.3)	1
acid-ammonia (or amide) ligase activity				2 ( 0.4)	10 (0.3)	1
acid-thiol ligase activity				3 ( 0.5)	3 (0.1)	0.98135
actin binding				2 ( 0.4)	11 (0.3)	1
GO function common in two species
acid-amino acid ligase activity	2 (0.9)	60 (1.6)	1	7 ( 1.2)	42 (1.2)	1
active transmembrane transporter activity	6 (2.8)	91 (2.4)	1	8 ( 1.4)	80 (2.3)	1
acyltransferase activity	2 (0.9)	33 (0.9)	1	7 ( 1.2)	34 (1.0)	1
adenyl nucleotide binding	19 (9.0)	409 (10.6)	1	57 ( 10.0)	392 (11.3)	1
adenyl ribonucleotide binding	19 (9.0)	387 (10.0)	1	53 ( 9.3)	372 (10.7)	1
amine transmembrane transporter activity	3 (1.4)	21 (0.5)	1	3 ( 0.5)	19 (0.5)	1
antioxidant activity	6 (2.8)	54 (1.4)	1	11 ( 1.9)	43 (1.2)	1
ATP binding	19 (9.0)	387 (10.0)	1	52 ( 9.1)	371 (10.7)	1
ATPase activity	3 (1.4)	78 (2.0)	1	6 ( 1.1)	75 (2.2)	1
ATPase activity coupled	2 (0.9)	59 (1.5)	1	4 ( 0.7)	55 (1.6)	1
ATPase activity coupled to movement of substances	2 (0.9)	35 (0.9)	1	3 ( 0.5)	31 (0.9)	1
ATPase activity coupled to transmembrane movement of substances	2 (0.9)	35 (0.9)	1	3 ( 0.5)	31 (0.9)	1
binding	148 (69.8)	2576 (66.6)	1	380 ( 66.7)	2336 (67.4)	1
calcium ion binding	9 (4.2)	78 (2.0)	1	20 ( 3.5)	62 (1.8)	0.32684
calcium-dependent phospholipid binding	2 (0.9)	7 (0.2)	1	2 ( 0.4)	5 (0.1)	1
carbohydrate binding	6 (2.8)	24 (0.6)	0.18077	7 ( 1.2)	22 (0.6)	1
carbon-carbon lyase activity	3 (1.4)	31 (0.8)	1	3 ( 0.5)	23 (0.7)	1
carboxy-lyase activity	2 (0.9)	14 (0.4)	1	2 ( 0.4)	13 (0.4)	1
catalytic activity	104 (49.1)	1869 (48.3)	1	274 ( 48.1)	1737 (50.1)	1
cation binding	44 (20.8)	497 (12.9)	0.07515	91 ( 16.0)	429 (12.4)	0.74073
chalcone isomerase activity	2 (0.9)	6 (0.2)	1	2 ( 0.4)	5 (0.1)	1
coenzyme binding	6 (2.8)	85 (2.2)	1	17 ( 3.0)	74 (2.1)	1
cofactor binding	7 (3.3)	118 (3.1)	1	25 ( 4.4)	105 (3.0)	1
copper ion binding	2 (0.9)	18 (0.5)	1	3 ( 0.5)	15 (0.4)	1
dioxygenase activity	6 (2.8)	18 (0.5)	0.0329	5 ( 0.9)	15 (0.4)	1
DNA binding	17 (8.0)	341 (8.8)	1	34 ( 6.0)	321 (9.3)	1
electron carrier activity	13 (6.1)	115 (3.0)	1	22 ( 3.9)	103 (3.0)	1
endopeptidase activity	2 (0.9)	72 (1.9)	1	4 ( 0.7)	65 (1.9)	1
FMN binding	4 (1.9)	17 (0.4)	1	5 ( 0.9)	15 (0.4)	1
glucosyltransferase activity	2 (0.9)	14 (0.4)	1	4 ( 0.7)	16 (0.5)	1
GTP binding	9 (4.2)	144 (3.7)	1	20 ( 3.5)	108 (3.1)	1
GTPase activity	4 (1.9)	50 (1.3)	1	7 ( 1.2)	40 (1.2)	1
guanyl nucleotide binding	9 (4.2)	144 (3.7)	1	20 ( 3.5)	108 (3.1)	1
guanyl ribonucleotide binding	9 (4.2)	144 (3.7)	1	20 ( 3.5)	108 (3.1)	1
heme binding	9 (4.2)	65 (1.7)	1	12 ( 2.1)	57 (1.6)	1
hydrolase activity	35 (16.5)	600 (15.5)	1	69 ( 12.1)	569 (16.4)	1
hydrolase activity acting on acid anhydrides	13 (6.1)	227 (5.9)	1	22 ( 3.9)	228 (6.6)	1
hydrolase activity acting on acid anhydrides catalyzing transmembrane movement of substances	2 (0.9)	40 (1.0)	1	3 ( 0.5)	35 (1.0)	1
hydrolase activity acting on acid anhydrides in phosphorus-containing anhydrides	13 (6.1)	224 (5.8)	1	22 ( 3.9)	225 (6.5)	1
hydrolase activity acting on ester bonds	5 (2.4)	78 (2.0)	1	10 ( 1.8)	69 (2.0)	1
hydrolase activity acting on glycosyl bonds	6 (2.8)	54 (1.4)	1	14 ( 2.5)	51 (1.5)	1
hydrolase activity hydrolyzing O-glycosyl compounds	6 (2.8)	38 (1.0)	1	11 ( 1.9)	37 (1.1)	1
inorganic diphosphatase activity	2 (0.9)	13 (0.3)	1	2 ( 0.4)	10 (0.3)	1
intramolecular lyase activity	3 (1.4)	8 (0.2)	0.90463	3 ( 0.5)	7 (0.2)	1
ion binding	44 (20.8)	497 (12.9)	0.07515	91 ( 16.0)	429 (12.4)	0.74073
iron ion binding	17 (8.0)	141 (3.6)	0.19108	25 ( 4.4)	117 (3.4)	1
iron-sulfur cluster binding	2 (0.9)	33 (0.9)	1	4 ( 0.7)	28 (0.8)	1
isomerase activity	8 (3.8)	70 (1.8)	1	15 ( 2.6)	67 (1.9)	1
kinase activity	10 (4.7)	242 (6.3)	1	27 ( 4.7)	237 (6.8)	1
ligase activity	2 (0.9)	133 (3.4)	1	18 ( 3.2)	116 (3.3)	1
ligase activity forming carbon-nitrogen bonds	2 (0.9)	85 (2.2)	1	11 ( 1.9)	64 (1.8)	1
lipid binding	5 (2.4)	41 (1.1)	1	10 ( 1.8)	38 (1.1)	1
lipoxygenase activity	3 (1.4)	10 (0.3)	1	3 ( 0.5)	10 (0.3)	1
lyase activity	3 (1.4)	70 (1.8)	1	14 ( 2.5)	58 (1.7)	1
magnesium ion binding	2 (0.9)	46 (1.2)	1	12 ( 2.1)	35 (1.0)	1
metal cluster binding	2 (0.9)	33 (0.9)	1	4 ( 0.7)	28 (0.8)	1
metal ion binding	40 (18.9)	474 (12.3)	0.34851	84 ( 14.7)	406 (11.7)	1
methyltransferase activity	2 (0.9)	50 (1.3)	1	7 ( 1.2)	52 (1.5)	1
monosaccharide binding	4 (1.9)	17 (0.4)	1	5 ( 0.9)	15 (0.4)	1
nucleic acid binding	23 (10.8)	510 (13.2)	1	59 ( 10.4)	461 (13.3)	1
nucleoside binding	19 (9.0)	412 (10.7)	1	57 ( 10.0)	396 (11.4)	1
nucleoside-triphosphatase activity	11 (5.2)	207 (5.4)	1	20 ( 3.5)	211 (6.1)	1
nucleotide binding	36 (17.0)	635 (16.4)	1	93 ( 16.3)	591 (17.0)	1
oxidoreductase activity	29 (13.7)	395 (10.2)	1	68 ( 11.9)	338 (9.7)	1
oxidoreductase activity acting on peroxide as acceptor	6 (2.8)	51 (1.3)	1	10 ( 1.8)	41 (1.2)	1
oxidoreductase activity acting on single donors with incorporation of molecular oxygen	6 (2.8)	17 (0.4)	0.02297	5 ( 0.9)	15 (0.4)	1
oxidoreductase activity acting on single donors with incorporation of molecular oxygen incorporation of two atoms of oxygen	6 (2.8)	17 (0.4)	0.02297	5 ( 0.9)	15 (0.4)	1
oxidoreductase activity acting on the CH-CH group of donors	2 (0.9)	13 (0.3)	1	2 ( 0.4)	13 (0.4)	1
peptidase activity	5 (2.4)	141 (3.6)	1	12 ( 2.1)	132 (3.8)	1
peptidase activity acting on L-amino acid peptides	2 (0.9)	111 (2.9)	1	8 ( 1.4)	102 (2.9)	1
peroxidase activity	6 (2.8)	51 (1.3)	1	10 ( 1.8)	41 (1.2)	1
phosphatase activity	4 (1.9)	49 (1.3)	1	7 ( 1.2)	38 (1.1)	1
phospholipid binding	3 (1.4)	16 (0.4)	1	2 ( 0.4)	13 (0.4)	1
phosphoprotein phosphatase activity	3 (1.4)	29 (0.8)	1	4 ( 0.7)	23 (0.7)	1
phosphoric ester hydrolase activity	4 (1.9)	51 (1.3)	1	7 ( 1.2)	41 (1.2)	1
phosphotransferase activity alcohol group as acceptor	9 (4.2)	190 (4.9)	1	18 ( 3.2)	182 (5.2)	1
P-P-bond-hydrolysis-driven transmembrane transporter activity	3 (1.4)	52 (1.3)	1	5 ( 0.9)	43 (1.2)	1
primary active transmembrane transporter activity	3 (1.4)	52 (1.3)	1	5 ( 0.9)	43 (1.2)	1
proline dehydrogenase activity	2 (0.9)	4 (0.1)	1	2 ( 0.4)	4 (0.1)	1
protein binding	51 (24.1)	1081 (28.0)	1	164 ( 28.8)	989 (28.5)	1
protein domain specific binding	2 (0.9)	16 (0.4)	1	2 ( 0.4)	13 (0.4)	1
protein kinase activity	7 (3.3)	172 (4.4)	1	17 ( 3.0)	165 (4.8)	1
protein serine/threonine kinase activity	5 (2.4)	128 (3.3)	1	12 ( 2.1)	124 (3.6)	1
protein serine/threonine phosphatase activity	3 (1.4)	29 (0.8)	1	4 ( 0.7)	23 (0.7)	1
purine nucleoside binding	19 (9.0)	409 (10.6)	1	57 ( 10.0)	392 (11.3)	1
purine nucleotide binding	28 (13.2)	553 (14.3)	1	77 ( 13.5)	501 (14.4)	1
purine ribonucleotide binding	28 (13.2)	531 (13.7)	1	73 ( 12.8)	481 (13.9)	1
pyrophosphatase activity	13 (6.1)	221 (5.7)	1	22 ( 3.9)	223 (6.4)	1
ribonucleotide binding	28 (13.2)	531 (13.7)	1	73 ( 12.8)	481 (13.9)	1
small conjugating protein ligase activity	2 (0.9)	54 (1.4)	1	6 ( 1.1)	35 (1.0)	1
structural constituent of ribosome	8 (3.8)	143 (3.7)	1	31 ( 5.4)	84 (2.4)	0.0008
structural molecule activity	13 (6.1)	188 (4.9)	1	40 ( 7.0)	122 (3.5)	0.00103
substrate-specific transmembrane transporter activity	6 (2.8)	124 (3.2)	1	15 ( 2.6)	106 (3.1)	1
substrate-specific transporter activity	6 (2.8)	136 (3.5)	1	16 ( 2.8)	117 (3.4)	1
sugar binding	5 (2.4)	20 (0.5)	0.45438	7 ( 1.2)	18 (0.5)	1
tetrapyrrole binding	9 (4.2)	72 (1.9)	1	13 ( 2.3)	63 (1.8)	1
transcription regulator activity	3 (1.4)	142 (3.7)	1	11 ( 1.9)	134 (3.9)	1
transferase activity	24 (11.3)	577 (14.9)	1	81 ( 14.2)	551 (15.9)	1
transferase activity transferring acyl groups	4 (1.9)	48 (1.2)	1	10 ( 1.8)	50 (1.4)	1
transferase activity transferring acyl groups other than amino-acyl groups	4 (1.9)	45 (1.2)	1	10 ( 1.8)	46 (1.3)	1
transferase activity transferring glycosyl groups	3 (1.4)	66 (1.7)	1	10 ( 1.8)	65 (1.9)	1
transferase activity transferring hexosyl groups	3 (1.4)	35 (0.9)	1	7 ( 1.2)	36 (1.0)	1
transferase activity transferring one-carbon groups	2 (0.9)	51 (1.3)	1	7 ( 1.2)	53 (1.5)	1
transferase activity transferring phosphorus-containing groups	11 (5.2)	288 (7.4)	1	32 ( 5.6)	281 (8.1)	1
transition metal ion binding	27 (12.7)	303 (7.8)	0.87343	46 ( 8.1)	253 (7.3)	1
translation elongation factor activity	2 (0.9)	24 (0.6)	1	9 ( 1.6)	18 (0.5)	0.21865
translation factor activity nucleic acid binding	5 (2.4)	60 (1.6)	1	13 ( 2.3)	44 (1.3)	1
translation initiation factor activity	3 (1.4)	34 (0.9)	1	4 ( 0.7)	23 (0.7)	1
translation regulator activity	5 (2.4)	60 (1.6)	1	13 ( 2.3)	44 (1.3)	1
transmembrane transporter activity	9 (4.2)	148 (3.8)	1	16 ( 2.8)	134 (3.9)	1
transporter activity	15 (7.1)	237 (6.1)	1	30 ( 5.3)	206 (5.9)	1
ubiquitin-protein ligase activity	2 (0.9)	28 (0.7)	1	4 ( 0.7)	20 (0.6)	1
UDP-glucosyltransferase activity	2 (0.9)	13 (0.3)	1	4 ( 0.7)	15 (0.4)	1
UDP-glycosyltransferase activity	2 (0.9)	22 (0.6)	1	4 ( 0.7)	25 (0.7)	1
unfolded protein binding	4 (1.9)	26 (0.7)	1	10 ( 1.8)	30 (0.9)	1
zinc ion binding	8 (3.8)	128 (3.3)	1	13 ( 2.3)	109 (3.1)	1
