# Supplementary material for: Uncovering the Salt Response of Soybean by Unraveling Its Wild and Cultivated Functional Genomes Using Tag Sequencing
Source: PLoS One. 2012 Nov 28;7(11):e48819. doi: 10.1371/journal.pone.0048819 (PMC3509101; doi:10.1371/journal.pone.0048819)
Supplement: Table S4 — Biological process-wise classification of salt responsive genes. (XLS) [file pone.0048819.s009.xls]

## Sheet: GO process
Table S4: Biological process-wise classification of salt responsive genes.
The percentage of genes involved in each biological process was shown in parenthesis.
Terms from the Process Ontology with p-value as good or better than 1
	Glycine Soja			Glycine max
Gene Ontology term	Cluster frequency, out of 152 genes	Genome frequency of use, out of 2721 genes	Corrected P-value	Cluster frequency, out of 395 genes	Genome frequency of use, out of 2399 genes	Corrected P-value
Glycine soja specific GO process
abscisic acid biosynthetic process	2 (1.3)	4 (0.1)	1
abscisic acid metabolic process	2 (1.3)	4 (0.1)	1
amine transport	2 (1.3)	8 (0.3)	1
amino acid transport	2 (1.3)	8 (0.3)	1
apocarotenoid biosynthetic process	2 (1.3)	4 (0.1)	1
apocarotenoid metabolic process	2 (1.3)	4 (0.1)	1
aromatic compound biosynthetic process	4 (2.6)	19 (0.7)	1
carboxylic acid transport	2 (1.3)	8 (0.3)	1
cellular polysaccharide biosynthetic process	2 (1.3)	14 (0.5)	1
cellulose biosynthetic process	2 (1.3)	7 (0.3)	1
cellulose metabolic process	2 (1.3)	7 (0.3)	1
glucan biosynthetic process	2 (1.3)	13 (0.5)	1
organic acid transport	2 (1.3)	8 (0.3)	1
sesquiterpene biosynthetic process	2 (1.3)	4 (0.1)	1
sesquiterpene metabolic process	2 (1.3)	4 (0.1)	1
sesquiterpenoid biosynthetic process	2 (1.3)	4 (0.1)	1
sesquiterpenoid metabolic process	2 (1.3)	4 (0.1)	1
terpene biosynthetic process	2 (1.3)	7 (0.3)	1
terpene metabolic process	2 (1.3)	8 (0.3)	1
Glycine max specific GO process
regulation of flower development				2 (0.5)	9 (0.4)	1
acetyl-CoA catabolic process				2 (0.5)	14 (0.6)	1
acetyl-CoA metabolic process				2 (0.5)	14 (0.6)	1
aerobic respiration				3 (0.8)	19 (0.8)	1
alkaloid metabolic process				5 (1.3)	7 (0.3)	0.69915
amino acid activation				3 (0.8)	21 (0.9)	1
anatomical structure development				2 (0.5)	41 (1.7)	1
aromatic compound biosynthetic process				4 (1.0)	20 (0.8)	1
aspartate family amino acid biosynthetic process				2 (0.5)	5 (0.2)	1
aspartate family amino acid metabolic process				4 (1.0)	10 (0.4)	1
ATP biosynthetic process				4 (1.0)	26 (1.1)	1
ATP metabolic process				4 (1.0)	26 (1.1)	1
ATP synthesis coupled proton transport				3 (0.8)	16 (0.7)	1
auxin mediated signaling pathway				3 (0.8)	10 (0.4)	1
biogenic amine metabolic process				2 (0.5)	6 (0.3)	1
cation transport				5 (1.3)	47 (2.0)	1
cell wall organization				2 (0.5)	14 (0.6)	1
cellular respiration				3 (0.8)	29 (1.2)	1
cellular response to hormone stimulus				3 (0.8)	17 (0.7)	1
cellular response to hydrogen peroxide				3 (0.8)	12 (0.5)	1
cellular response to oxidative stress				3 (0.8)	12 (0.5)	1
cellular response to reactive oxygen species				3 (0.8)	12 (0.5)	1
cellular response to stimulus				8 (2.0)	70 (2.9)	1
cellular response to stress				5 (1.3)	45 (1.9)	1
chlorophyll biosynthetic process				2 (0.5)	10 (0.4)	1
chlorophyll metabolic process				2 (0.5)	13 (0.5)	1
coenzyme biosynthetic process				2 (0.5)	22 (0.9)	1
coenzyme catabolic process				2 (0.5)	14 (0.6)	1
cofactor catabolic process				3 (0.8)	19 (0.8)	1
CTP biosynthetic process				2 (0.5)	2 (0.1)	1
CTP metabolic process				2 (0.5)	2 (0.1)	1
cysteine biosynthetic process				5 (1.3)	13 (0.5)	1
cysteine biosynthetic process from serine				4 (1.0)	10 (0.4)	1
cysteine metabolic process				5 (1.3)	14 (0.6)	1
defense response				6 (1.5)	25 (1.0)	1
dephosphorylation				2 (0.5)	19 (0.8)	1
disaccharide biosynthetic process				4 (1.0)	7 (0.3)	1
disaccharide metabolic process				4 (1.0)	12 (0.5)	1
DNA metabolic process				3 (0.8)	66 (2.8)	1
energy coupled proton transport, down electrochemical gradient				3 (0.8)	16 (0.7)	1
energy derivation by oxidation of organic compounds				3 (0.8)	30 (1.3)	1
external encapsulating structure organization				2 (0.5)	14 (0.6)	1
flower development				2 (0.5)	14 (0.6)	1
glutamine biosynthetic process				2 (0.5)	10 (0.4)	1
glutamine metabolic process				3 (0.8)	15 (0.6)	1
glycolysis				4 (1.0)	22 (0.9)	1
glycoside biosynthetic process				4 (1.0)	7 (0.3)	1
glycoside metabolic process				4 (1.0)	13 (0.5)	1
Golgi vesicle transport				3 (0.8)	14 (0.6)	1
GTP biosynthetic process				2 (0.5)	2 (0.1)	1
GTP metabolic process				2 (0.5)	2 (0.1)	1
hormone-mediated signaling				3 (0.8)	17 (0.7)	1
hydrogen peroxide catabolic process				3 (0.8)	12 (0.5)	1
hydrogen peroxide metabolic process				3 (0.8)	13 (0.5)	1
hydrogen transport				3 (0.8)	30 (1.3)	1
interspecies interaction between organisms				3 (0.8)	5 (0.2)	1
ion transmembrane transport				3 (0.8)	16 (0.7)	1
iron-sulfur cluster assembly				2 (0.5)	5 (0.2)	1
L-serine metabolic process				4 (1.0)	12 (0.5)	1
metal ion transport				2 (0.5)	16 (0.7)	1
metallo-sulfur cluster assembly				2 (0.5)	5 (0.2)	1
methionine metabolic process				2 (0.5)	4 (0.2)	1
monovalent inorganic cation transport				4 (1.0)	37 (1.5)	1
multi-organism process				4 (1.0)	19 (0.8)	1
NADP metabolic process				5 (1.3)	6 (0.3)	0.23098
NADPH regeneration				5 (1.3)	6 (0.3)	0.23098
ncRNA metabolic process				4 (1.0)	32 (1.3)	1
negative regulation of biological process				2 (0.5)	30 (1.3)	1
negative regulation of cellular process				2 (0.5)	29 (1.2)	1
nicotinamide metabolic process				5 (1.3)	7 (0.3)	0.69915
nicotinamide nucleotide metabolic process				5 (1.3)	7 (0.3)	0.69915
nodulation				3 (0.8)	5 (0.2)	1
nucleobase metabolic process				2 (0.5)	7 (0.3)	1
nucleoside triphosphate biosynthetic process				7 (1.8)	29 (1.2)	1
nucleoside triphosphate metabolic process				7 (1.8)	31 (1.3)	1
oligosaccharide metabolic process				4 (1.0)	12 (0.5)	1
one-carbon metabolic process				6 (1.5)	23 (1.0)	1
oxidative phosphorylation				3 (0.8)	27 (1.1)	1
oxidoreduction coenzyme metabolic process				5 (1.3)	7 (0.3)	0.69915
oxygen and reactive oxygen species metabolic process				3 (0.8)	19 (0.8)	1
pentose-phosphate shunt				5 (1.3)	6 (0.3)	0.23098
peptidyl-amino acid modification				3 (0.8)	14 (0.6)	1
peptidyl-histidine modification				2 (0.5)	12 (0.5)	1
peptidyl-histidine phosphorylation				2 (0.5)	10 (0.4)	1
polyol metabolic process				2 (0.5)	4 (0.2)	1
porphyrin biosynthetic process				3 (0.8)	16 (0.7)	1
porphyrin metabolic process				4 (1.0)	21 (0.9)	1
post-embryonic development				2 (0.5)	20 (0.8)	1
posttranscriptional regulation of gene expression				3 (0.8)	10 (0.4)	1
protein amino acid dephosphorylation				2 (0.5)	19 (0.8)	1
protein targeting				3 (0.8)	21 (0.9)	1
proton transport				3 (0.8)	29 (1.2)	1
purine nucleoside biosynthetic process				6 (1.5)	29 (1.2)	1
purine nucleoside metabolic process				7 (1.8)	37 (1.5)	1
purine nucleoside triphosphate biosynthetic process				6 (1.5)	28 (1.2)	1
purine nucleoside triphosphate metabolic process				6 (1.5)	28 (1.2)	1
purine nucleotide biosynthetic process				6 (1.5)	32 (1.3)	1
purine nucleotide metabolic process				7 (1.8)	33 (1.4)	1
purine ribonucleoside biosynthetic process				6 (1.5)	29 (1.2)	1
purine ribonucleoside metabolic process				7 (1.8)	37 (1.5)	1
purine ribonucleoside triphosphate biosynthetic process				6 (1.5)	28 (1.2)	1
purine ribonucleoside triphosphate metabolic process				6 (1.5)	28 (1.2)	1
purine ribonucleotide biosynthetic process				6 (1.5)	30 (1.3)	1
purine ribonucleotide metabolic process				6 (1.5)	30 (1.3)	1
pyridine nucleotide metabolic process				5 (1.3)	7 (0.3)	0.69915
pyrimidine nucleoside triphosphate biosynthetic process				2 (0.5)	2 (0.1)	1
pyrimidine nucleoside triphosphate metabolic process				2 (0.5)	4 (0.2)	1
pyrimidine ribonucleoside triphosphate biosynthetic process				2 (0.5)	2 (0.1)	1
pyrimidine ribonucleoside triphosphate metabolic process				2 (0.5)	2 (0.1)	1
regulation of cellular protein metabolic process				3 (0.8)	12 (0.5)	1
regulation of RNA metabolic process				8 (2.0)	116 (4.8)	1
regulation of transcription, DNA-dependent				8 (2.0)	116 (4.8)	1
regulation of translation				3 (0.8)	10 (0.4)	1
reproduction				2 (0.5)	24 (1.0)	1
reproductive developmental process				2 (0.5)	22 (0.9)	1
reproductive process				2 (0.5)	24 (1.0)	1
reproductive structure development				2 (0.5)	21 (0.9)	1
respiratory gaseous exchange				3 (0.8)	5 (0.2)	1
response to auxin stimulus				6 (1.5)	19 (0.8)	1
response to biotic stimulus				4 (1.0)	26 (1.1)	1
response to cadmium ion				2 (0.5)	7 (0.3)	1
response to endogenous stimulus				8 (2.0)	40 (1.7)	1
response to hormone stimulus				8 (2.0)	37 (1.5)	1
response to hydrogen peroxide				3 (0.8)	12 (0.5)	1
response to inorganic substance				2 (0.5)	8 (0.3)	1
response to light stimulus				2 (0.5)	23 (1.0)	1
response to metal ion				2 (0.5)	8 (0.3)	1
response to osmotic stress				6 (1.5)	19 (0.8)	1
response to radiation				2 (0.5)	23 (1.0)	1
response to reactive oxygen species				3 (0.8)	12 (0.5)	1
response to salt stress				4 (1.0)	11 (0.5)	1
retrograde vesicle-mediated transport, Golgi to ER				2 (0.5)	3 (0.1)	1
ribonucleoside triphosphate biosynthetic process				7 (1.8)	29 (1.2)	1
ribonucleoside triphosphate metabolic process				7 (1.8)	29 (1.2)	1
RNA biosynthetic process				11 (2.8)	134 (5.6)	1
RNA metabolic process				16 (4.1)	181 (7.5)	1
RNA processing				2 (0.5)	25 (1.0)	1
serine family amino acid biosynthetic process				5 (1.3)	15 (0.6)	1
serine family amino acid metabolic process				5 (1.3)	20 (0.8)	1
sulfur amino acid biosynthetic process				6 (1.5)	16 (0.7)	1
sulfur amino acid metabolic process				7 (1.8)	18 (0.8)	1
sulfur compound biosynthetic process				7 (1.8)	30 (1.3)	1
sulfur metabolic process				8 (2.0)	35 (1.5)	1
symbiosis, encompassing mutualism through parasitism				3 (0.8)	5 (0.2)	1
tetrapyrrole biosynthetic process				3 (0.8)	16 (0.7)	1
tetrapyrrole metabolic process				4 (1.0)	21 (0.9)	1
transcription initiation				3 (0.8)	13 (0.5)	1
transcription, DNA-dependent				11 (2.8)	134 (5.6)	1
trehalose biosynthetic process				3 (0.8)	5 (0.2)	1
trehalose metabolic process				3 (0.8)	5 (0.2)	1
tricarboxylic acid cycle				2 (0.5)	14 (0.6)	1
tRNA aminoacylation				3 (0.8)	21 (0.9)	1
tRNA aminoacylation for protein translation				3 (0.8)	21 (0.9)	1
tRNA metabolic process				3 (0.8)	27 (1.1)	1
ubiquitin-dependent protein catabolic process				5 (1.3)	28 (1.2)	1
UTP biosynthetic process				2 (0.5)	2 (0.1)	1
UTP metabolic process				2 (0.5)	2 (0.1)	1
vitamin metabolic process				6 (1.5)	19 (0.8)	1
water-soluble vitamin metabolic process				6 (1.5)	18 (0.8)	1
GO process common in two species
alcohol catabolic process	3 (2.0)	35 (1.3)	1	10 (2.5)	32 (1.3)	1
alcohol metabolic process	6 (3.9)	65 (2.4)	1	14 (3.5)	58 (2.4)	1
amine biosynthetic process	4 (2.6)	59 (2.2)	1	13 (3.3)	53 (2.2)	1
amine catabolic process	2 (1.3)	14 (0.5)	1	3 (0.8)	12 (0.5)	1
amine metabolic process	6 (3.9)	123 (4.5)	1	21 (5.3)	112 (4.7)	1
anatomical structure formation	8 (5.3)	132 (4.9)	1	18 (4.6)	107 (4.5)	1
biological regulation	21 (13.8)	521 (19.1)	1	60 (15.2)	456 (19.0)	1
biopolymer biosynthetic process	30 (19.7)	561 (20.6)	1	87 (22.0)	477 (19.9)	1
biopolymer catabolic process	5 (3.3)	157 (5.8)	1	19 (4.8)	140 (5.8)	1
biopolymer metabolic process	56 (36.8)	1089 (40.0)	1	154 (39.0)	971 (40.5)	1
biopolymer modification	15 (9.9)	291 (10.7)	1	35 (8.9)	263 (11.0)	1
biosynthetic process	53 (34.9)	864 (31.8)	1	143 (36.2)	770 (32.1)	1
carbohydrate biosynthetic process	2 (1.3)	30 (1.1)	1	5 (1.3)	34 (1.4)	1
carbohydrate catabolic process	3 (2.0)	38 (1.4)	1	11 (2.8)	35 (1.5)	1
carbohydrate metabolic process	17 (11.2)	272 (10.0)	1	50 (12.7)	257 (10.7)	1
carboxylic acid biosynthetic process	11 (7.2)	99 (3.6)	1	21 (5.3)	99 (4.1)	1
carboxylic acid catabolic process	2 (1.3)	14 (0.5)	1	3 (0.8)	12 (0.5)	1
carboxylic acid metabolic process	12 (7.9)	172 (6.3)	1	30 (7.6)	168 (7.0)	1
catabolic process	10 (6.6)	244 (9.0)	1	38 (9.6)	216 (9.0)	1
cell communication	3 (2.0)	175 (6.4)	1	17 (4.3)	151 (6.3)	1
cell redox homeostasis	2 (1.3)	27 (1.0)	1	8 (2.0)	19 (0.8)	1
cellular amine metabolic process	4 (2.6)	110 (4.0)	1	19 (4.8)	101 (4.2)	1
cellular amino acid and derivative metabolic process	8 (5.3)	144 (5.3)	1	24 (6.1)	132 (5.5)	1
cellular amino acid biosynthetic process	3 (2.0)	52 (1.9)	1	12 (3.0)	49 (2.0)	1
cellular amino acid catabolic process	2 (1.3)	14 (0.5)	1	3 (0.8)	12 (0.5)	1
cellular amino acid derivative biosynthetic process	3 (2.0)	28 (1.0)	1	5 (1.3)	24 (1.0)	1
cellular amino acid derivative metabolic process	4 (2.6)	38 (1.4)	1	6 (1.5)	33 (1.4)	1
cellular amino acid metabolic process	4 (2.6)	110 (4.0)	1	19 (4.8)	101 (4.2)	1
cellular aromatic compound metabolic process	6 (3.9)	54 (2.0)	1	7 (1.8)	51 (2.1)	1
cellular biopolymer biosynthetic process	30 (19.7)	560 (20.6)	1	87 (22.0)	476 (19.8)	1
cellular biopolymer catabolic process	2 (1.3)	75 (2.8)	1	9 (2.3)	56 (2.3)	1
cellular biopolymer metabolic process	52 (34.2)	1003 (36.9)	1	142 (35.9)	883 (36.8)	1
cellular biosynthetic process	52 (34.2)	818 (30.1)	1	136 (34.4)	728 (30.3)	1
cellular carbohydrate biosynthetic process	2 (1.3)	21 (0.8)	1	5 (1.3)	24 (1.0)	1
cellular carbohydrate metabolic process	8 (5.3)	161 (5.9)	1	28 (7.1)	155 (6.5)	1
cellular catabolic process	5 (3.3)	130 (4.8)	1	18 (4.6)	103 (4.3)	1
cellular component assembly	8 (5.3)	131 (4.8)	1	18 (4.6)	107 (4.5)	1
cellular component biogenesis	10 (6.6)	139 (5.1)	1	21 (5.3)	118 (4.9)	1
cellular component organization	8 (5.3)	190 (7.0)	1	20 (5.1)	164 (6.8)	1
cellular glucan metabolic process	4 (2.6)	24 (0.9)	1	4 (1.0)	25 (1.0)	1
cellular homeostasis	2 (1.3)	27 (1.0)	1	8 (2.0)	19 (0.8)	1
cellular ketone metabolic process	12 (7.9)	172 (6.3)	1	30 (7.6)	168 (7.0)	1
cellular lipid metabolic process	11 (7.2)	79 (2.9)	0.90358	13 (3.3)	80 (3.3)	1
cellular localization	4 (2.6)	85 (3.1)	1	13 (3.3)	66 (2.8)	1
cellular macromolecular complex assembly	8 (5.3)	130 (4.8)	1	17 (4.3)	106 (4.4)	1
cellular macromolecular complex subunit organization	8 (5.3)	132 (4.9)	1	17 (4.3)	109 (4.5)	1
cellular macromolecule biosynthetic process	30 (19.7)	566 (20.8)	1	88 (22.3)	485 (20.2)	1
cellular macromolecule catabolic process	2 (1.3)	76 (2.8)	1	9 (2.3)	57 (2.4)	1
cellular macromolecule localization	3 (2.0)	62 (2.3)	1	9 (2.3)	50 (2.1)	1
cellular macromolecule metabolic process	52 (34.2)	1007 (37.0)	1	142 (35.9)	887 (37.0)	1
cellular metabolic process	87 (57.2)	1555 (57.1)	1	241 (61.0)	1373 (57.2)	1
cellular nitrogen compound metabolic process	6 (3.9)	108 (4.0)	1	21 (5.3)	95 (4.0)	1
cellular polysaccharide metabolic process	4 (2.6)	25 (0.9)	1	4 (1.0)	26 (1.1)	1
cellular process	105 (69.1)	2007 (73.8)	1	287 (72.7)	1750 (72.9)	1
cellular protein catabolic process	2 (1.3)	75 (2.8)	1	9 (2.3)	56 (2.3)	1
cellular protein complex assembly	3 (2.0)	38 (1.4)	1	5 (1.3)	32 (1.3)	1
cellular protein localization	3 (2.0)	62 (2.3)	1	9 (2.3)	50 (2.1)	1
cellular protein metabolic process	33 (21.7)	637 (23.4)	1	100 (25.3)	514 (21.4)	1
chromatin assembly	5 (3.3)	77 (2.8)	1	8 (2.0)	57 (2.4)	1
chromatin assembly or disassembly	5 (3.3)	83 (3.1)	1	8 (2.0)	64 (2.7)	1
chromatin organization	5 (3.3)	97 (3.6)	1	8 (2.0)	82 (3.4)	1
chromosome organization	5 (3.3)	102 (3.7)	1	8 (2.0)	86 (3.6)	1
coenzyme metabolic process	2 (1.3)	51 (1.9)	1	9 (2.3)	48 (2.0)	1
cofactor biosynthetic process	3 (2.0)	42 (1.5)	1	7 (1.8)	43 (1.8)	1
cofactor metabolic process	4 (2.6)	76 (2.8)	1	15 (3.8)	74 (3.1)	1
developmental process	2 (1.3)	73 (2.7)	1	4 (1.0)	63 (2.6)	1
DNA packaging	5 (3.3)	77 (2.8)	1	8 (2.0)	57 (2.4)	1
electron transport chain	5 (3.3)	86 (3.2)	1	15 (3.8)	70 (2.9)	1
establishment of localization	21 (13.8)	374 (13.7)	1	47 (11.9)	324 (13.5)	1
establishment of localization in cell	4 (2.6)	85 (3.1)	1	13 (3.3)	66 (2.8)	1
establishment of protein localization	4 (2.6)	111 (4.1)	1	18 (4.6)	88 (3.7)	1
fatty acid biosynthetic process	6 (3.9)	41 (1.5)	1	8 (2.0)	45 (1.9)	1
fatty acid metabolic process	6 (3.9)	41 (1.5)	1	8 (2.0)	45 (1.9)	1
flavonoid biosynthetic process	2 (1.3)	11 (0.4)	1	2 (0.5)	11 (0.5)	1
flavonoid metabolic process	2 (1.3)	11 (0.4)	1	2 (0.5)	11 (0.5)	1
gene expression	28 (18.4)	541 (19.9)	1	85 (21.5)	465 (19.4)	1
generation of precursor metabolites and energy	6 (3.9)	154 (5.7)	1	24 (6.1)	126 (5.3)	1
glucan metabolic process	4 (2.6)	24 (0.9)	1	4 (1.0)	25 (1.0)	1
glucose catabolic process	2 (1.3)	30 (1.1)	1	9 (2.3)	27 (1.1)	1
glucose metabolic process	3 (2.0)	40 (1.5)	1	10 (2.5)	34 (1.4)	1
glutamate biosynthetic process	2 (1.3)	5 (0.2)	1	2 (0.5)	5 (0.2)	1
glutamate metabolic process	2 (1.3)	8 (0.3)	1	2 (0.5)	7 (0.3)	1
glutamine family amino acid biosynthetic process	2 (1.3)	20 (0.7)	1	4 (1.0)	18 (0.8)	1
glutamine family amino acid catabolic process	2 (1.3)	7 (0.3)	1	2 (0.5)	6 (0.3)	1
glutamine family amino acid metabolic process	2 (1.3)	27 (1.0)	1	5 (1.3)	24 (1.0)	1
heterocycle catabolic process	2 (1.3)	9 (0.3)	1	3 (0.8)	9 (0.4)	1
heterocycle metabolic process	7 (4.6)	104 (3.8)	1	17 (4.3)	95 (4.0)	1
hexose catabolic process	2 (1.3)	31 (1.1)	1	9 (2.3)	28 (1.2)	1
hexose metabolic process	3 (2.0)	45 (1.7)	1	11 (2.8)	39 (1.6)	1
homeostatic process	2 (1.3)	44 (1.6)	1	8 (2.0)	39 (1.6)	1
intracellular protein transport	3 (2.0)	62 (2.3)	1	9 (2.3)	50 (2.1)	1
intracellular signaling cascade	3 (2.0)	110 (4.0)	1	13 (3.3)	92 (3.8)	1
intracellular transport	4 (2.6)	78 (2.9)	1	12 (3.0)	63 (2.6)	1
ion transport	2 (1.3)	59 (2.2)	1	7 (1.8)	55 (2.3)	1
isoprenoid biosynthetic process	4 (2.6)	25 (0.9)	1	3 (0.8)	21 (0.9)	1
isoprenoid metabolic process	4 (2.6)	26 (1.0)	1	3 (0.8)	22 (0.9)	1
lipid biosynthetic process	12 (7.9)	85 (3.1)	0.53194	16 (4.1)	84 (3.5)	1
lipid metabolic process	12 (7.9)	112 (4.1)	1	21 (5.3)	111 (4.6)	1
localization	21 (13.8)	375 (13.8)	1	47 (11.9)	325 (13.5)	1
macromolecular complex assembly	8 (5.3)	130 (4.8)	1	17 (4.3)	106 (4.4)	1
macromolecular complex subunit organization	8 (5.3)	132 (4.9)	1	17 (4.3)	109 (4.5)	1
macromolecule biosynthetic process	30 (19.7)	566 (20.8)	1	88 (22.3)	485 (20.2)	1
macromolecule catabolic process	5 (3.3)	158 (5.8)	1	19 (4.8)	141 (5.9)	1
macromolecule localization	4 (2.6)	111 (4.1)	1	18 (4.6)	88 (3.7)	1
macromolecule metabolic process	56 (36.8)	1090 (40.1)	1	154 (39.0)	972 (40.5)	1
metabolic process	115 (75.7)	2021 (74.3)	1	313 (79.2)	1797 (74.9)	1
microtubule-based movement	3 (2.0)	37 (1.4)	1	5 (1.3)	30 (1.3)	1
microtubule-based process	4 (2.6)	47 (1.7)	1	5 (1.3)	36 (1.5)	1
modification-dependent macromolecule catabolic process	2 (1.3)	72 (2.6)	1	9 (2.3)	53 (2.2)	1
modification-dependent protein catabolic process	2 (1.3)	72 (2.6)	1	9 (2.3)	53 (2.2)	1
monocarboxylic acid metabolic process	8 (5.3)	55 (2.0)	1	9 (2.3)	57 (2.4)	1
monosaccharide catabolic process	3 (2.0)	35 (1.3)	1	10 (2.5)	32 (1.3)	1
monosaccharide metabolic process	5 (3.3)	57 (2.1)	1	12 (3.0)	51 (2.1)	1
multicellular organismal development	2 (1.3)	58 (2.1)	1	3 (0.8)	54 (2.3)	1
multicellular organismal process	3 (2.0)	73 (2.7)	1	6 (1.5)	69 (2.9)	1
nitrogen compound biosynthetic process	6 (3.9)	96 (3.5)	1	20 (5.1)	85 (3.5)	1
nitrogen compound catabolic process	2 (1.3)	14 (0.5)	1	3 (0.8)	12 (0.5)	1
nitrogen compound metabolic process	25 (16.4)	563 (20.7)	1	78 (19.7)	549 (22.9)	1
nucleobase, nucleoside and nucleotide biosynthetic process	2 (1.3)	38 (1.4)	1	7 (1.8)	33 (1.4)	1
nucleobase, nucleoside and nucleotide metabolic process	4 (2.6)	76 (2.8)	1	15 (3.8)	65 (2.7)	1
nucleobase, nucleoside, nucleotide and nucleic acid biosynthetic process	2 (1.3)	38 (1.4)	1	7 (1.8)	33 (1.4)	1
nucleobase, nucleoside, nucleotide and nucleic acid metabolic process	19 (12.5)	453 (16.6)	1	58 (14.7)	450 (18.8)	1
nucleoside biosynthetic process	2 (1.3)	36 (1.3)	1	7 (1.8)	31 (1.3)	1
nucleoside metabolic process	2 (1.3)	48 (1.8)	1	8 (2.0)	41 (1.7)	1
nucleoside phosphate metabolic process	3 (2.0)	65 (2.4)	1	14 (3.5)	57 (2.4)	1
nucleosome assembly	5 (3.3)	77 (2.8)	1	8 (2.0)	57 (2.4)	1
nucleosome organization	5 (3.3)	77 (2.8)	1	8 (2.0)	57 (2.4)	1
nucleotide biosynthetic process	2 (1.3)	45 (1.7)	1	8 (2.0)	40 (1.7)	1
nucleotide metabolic process	3 (2.0)	65 (2.4)	1	14 (3.5)	57 (2.4)	1
organelle organization	5 (3.3)	118 (4.3)	1	8 (2.0)	103 (4.3)	1
organic acid biosynthetic process	11 (7.2)	99 (3.6)	1	21 (5.3)	99 (4.1)	1
organic acid catabolic process	2 (1.3)	14 (0.5)	1	3 (0.8)	12 (0.5)	1
organic acid metabolic process	12 (7.9)	172 (6.3)	1	30 (7.6)	168 (7.0)	1
oxidation reduction	23 (15.1)	331 (12.2)	1	53 (13.4)	277 (11.5)	1
oxoacid metabolic process	12 (7.9)	172 (6.3)	1	30 (7.6)	168 (7.0)	1
oxylipin biosynthetic process	4 (2.6)	15 (0.6)	1	5 (1.3)	15 (0.6)	1
oxylipin metabolic process	4 (2.6)	15 (0.6)	1	5 (1.3)	15 (0.6)	1
phenylpropanoid biosynthetic process	2 (1.3)	13 (0.5)	1	3 (0.8)	13 (0.5)	1
phenylpropanoid metabolic process	3 (2.0)	18 (0.7)	1	3 (0.8)	18 (0.8)	1
phosphate metabolic process	8 (5.3)	233 (8.6)	1	24 (6.1)	208 (8.7)	1
phosphorus metabolic process	8 (5.3)	233 (8.6)	1	24 (6.1)	208 (8.7)	1
phosphorylation	6 (3.9)	201 (7.4)	1	20 (5.1)	184 (7.7)	1
photosynthesis	2 (1.3)	42 (1.5)	1	4 (1.0)	33 (1.4)	1
pigment biosynthetic process	2 (1.3)	20 (0.7)	1	3 (0.8)	19 (0.8)	1
pigment metabolic process	2 (1.3)	25 (0.9)	1	4 (1.0)	24 (1.0)	1
polysaccharide biosynthetic process	2 (1.3)	15 (0.6)	1	2 (0.5)	6 (0.3)	1
polysaccharide metabolic process	5 (3.3)	33 (1.2)	1	6 (1.5)	34 (1.4)	1
post-translational protein modification	12 (7.9)	264 (9.7)	1	31 (7.8)	234 (9.8)	1
primary metabolic process	87 (57.2)	1494 (54.9)	1	231 (58.5)	1347 (56.1)	1
proline catabolic process	2 (1.3)	4 (0.1)	1	2 (0.5)	4 (0.2)	1
proline metabolic process	2 (1.3)	4 (0.1)	1	2 (0.5)	4 (0.2)	1
protein amino acid ADP-ribosylation	2 (1.3)	12 (0.4)	1	3 (0.8)	9 (0.4)	1
protein amino acid phosphorylation	6 (3.9)	150 (5.5)	1	17 (4.3)	145 (6.0)	1
protein catabolic process	4 (2.6)	149 (5.5)	1	17 (4.3)	132 (5.5)	1
protein complex assembly	3 (2.0)	38 (1.4)	1	5 (1.3)	32 (1.3)	1
protein complex biogenesis	3 (2.0)	38 (1.4)	1	5 (1.3)	32 (1.3)	1
protein deubiquitination	2 (1.3)	26 (1.0)	1	4 (1.0)	18 (0.8)	1
protein folding	5 (3.3)	57 (2.1)	1	9 (2.3)	52 (2.2)	1
protein localization	4 (2.6)	111 (4.1)	1	18 (4.6)	88 (3.7)	1
protein metabolic process	36 (23.7)	715 (26.3)	1	110 (27.8)	594 (24.8)	1
protein modification by small protein conjugation or removal	2 (1.3)	32 (1.2)	1	5 (1.3)	25 (1.0)	1
protein modification by small protein removal	2 (1.3)	26 (1.0)	1	4 (1.0)	18 (0.8)	1
protein modification process	15 (9.9)	288 (10.6)	1	35 (8.9)	258 (10.8)	1
protein polymerization	3 (2.0)	34 (1.2)	1	5 (1.3)	28 (1.2)	1
protein transport	4 (2.6)	111 (4.1)	1	18 (4.6)	88 (3.7)	1
protein-DNA complex assembly	5 (3.3)	91 (3.3)	1	11 (2.8)	73 (3.0)	1
proteolysis	4 (2.6)	143 (5.3)	1	16 (4.1)	126 (5.3)	1
proteolysis involved in cellular protein catabolic process	2 (1.3)	72 (2.6)	1	9 (2.3)	53 (2.2)	1
pyrimidine nucleoside biosynthetic process	2 (1.3)	4 (0.1)	1	3 (0.8)	4 (0.2)	1
pyrimidine nucleoside metabolic process	2 (1.3)	6 (0.2)	1	3 (0.8)	6 (0.3)	1
pyrimidine nucleotide biosynthetic process	2 (1.3)	9 (0.3)	1	3 (0.8)	8 (0.3)	1
pyrimidine nucleotide metabolic process	2 (1.3)	13 (0.5)	1	3 (0.8)	11 (0.5)	1
pyrimidine ribonucleoside biosynthetic process	2 (1.3)	4 (0.1)	1	3 (0.8)	4 (0.2)	1
pyrimidine ribonucleoside metabolic process	2 (1.3)	4 (0.1)	1	3 (0.8)	4 (0.2)	1
pyrimidine ribonucleotide biosynthetic process	2 (1.3)	5 (0.2)	1	3 (0.8)	4 (0.2)	1
pyrimidine ribonucleotide metabolic process	2 (1.3)	7 (0.3)	1	3 (0.8)	5 (0.2)	1
regulation of biological process	21 (13.8)	506 (18.6)	1	60 (15.2)	444 (18.5)	1
regulation of biological quality	2 (1.3)	49 (1.8)	1	8 (2.0)	42 (1.8)	1
regulation of biosynthetic process	15 (9.9)	255 (9.4)	1	31 (7.8)	241 (10.0)	1
regulation of cellular biosynthetic process	15 (9.9)	255 (9.4)	1	31 (7.8)	241 (10.0)	1
regulation of cellular metabolic process	15 (9.9)	263 (9.7)	1	31 (7.8)	249 (10.4)	1
regulation of cellular process	20 (13.2)	462 (17.0)	1	57 (14.4)	413 (17.2)	1
regulation of gene expression	15 (9.9)	256 (9.4)	1	31 (7.8)	242 (10.1)	1
regulation of macromolecule biosynthetic process	15 (9.9)	254 (9.3)	1	31 (7.8)	240 (10.0)	1
regulation of macromolecule biosynthetic process	15 (9.9)	254 (9.3)	1	31 (7.8)	240 (10.0)	1
regulation of macromolecule metabolic process	16 (10.5)	296 (10.9)	1	34 (8.6)	268 (11.2)	1
regulation of macromolecule metabolic process	16 (10.5)	296 (10.9)	1	34 (8.6)	268 (11.2)	1
regulation of metabolic process	16 (10.5)	303 (11.1)	1	34 (8.6)	275 (11.5)	1
regulation of nitrogen compound metabolic process	14 (9.2)	245 (9.0)	1	29 (7.3)	233 (9.7)	1
regulation of nucleobase, nucleoside, nucleotide and nucleic acid metabolic process	14 (9.2)	245 (9.0)	1	29 (7.3)	233 (9.7)	1
regulation of primary metabolic process	16 (10.5)	294 (10.8)	1	34 (8.6)	266 (11.1)	1
regulation of primary metabolic process	16 (10.5)	294 (10.8)	1	34 (8.6)	266 (11.1)	1
regulation of protein metabolic process	2 (1.3)	53 (1.9)	1	6 (1.5)	36 (1.5)	1
regulation of transcription	14 (9.2)	245 (9.0)	1	29 (7.3)	233 (9.7)	1
response to abiotic stimulus	3 (2.0)	57 (2.1)	1	8 (2.0)	51 (2.1)	1
response to chemical stimulus	9 (5.9)	115 (4.2)	1	16 (4.1)	90 (3.8)	1
response to oxidative stress	6 (3.9)	40 (1.5)	1	6 (1.5)	29 (1.2)	1
response to stimulus	21 (13.8)	245 (9.0)	1	40 (10.1)	219 (9.1)	1
response to stress	17 (11.2)	144 (5.3)	0.5205	28 (7.1)	131 (5.5)	1
ribonucleoprotein complex biogenesis	2 (1.3)	7 (0.3)	1	4 (1.0)	10 (0.4)	1
ribonucleoside biosynthetic process	2 (1.3)	36 (1.3)	1	7 (1.8)	31 (1.3)	1
ribonucleoside metabolic process	2 (1.3)	46 (1.7)	1	8 (2.0)	39 (1.6)	1
ribonucleotide biosynthetic process	2 (1.3)	39 (1.4)	1	8 (2.0)	33 (1.4)	1
ribonucleotide metabolic process	2 (1.3)	41 (1.5)	1	8 (2.0)	34 (1.4)	1
ribosome biogenesis	2 (1.3)	7 (0.3)	1	4 (1.0)	10 (0.4)	1
secondary metabolic process	8 (5.3)	48 (1.8)	1	11 (2.8)	44 (1.8)	1
signal transduction	3 (2.0)	175 (6.4)	1	17 (4.3)	151 (6.3)	1
small GTPase mediated signal transduction	3 (2.0)	81 (3.0)	1	10 (2.5)	63 (2.6)	1
terpenoid biosynthetic process	4 (2.6)	18 (0.7)	1	3 (0.8)	15 (0.6)	1
terpenoid metabolic process	4 (2.6)	20 (0.7)	1	3 (0.8)	17 (0.7)	1
transcription	15 (9.9)	288 (10.6)	1	34 (8.6)	276 (11.5)	1
translation	13 (8.6)	245 (9.0)	1	51 (12.9)	168 (7.0)	0.00089
translational elongation	4 (2.6)	32 (1.2)	1	12 (3.0)	23 (1.0)	0.03026
translational initiation	3 (2.0)	26 (1.0)	1	4 (1.0)	16 (0.7)	1
transmembrane transport	4 (2.6)	38 (1.4)	1	6 (1.5)	34 (1.4)	1
transport	21 (13.8)	374 (13.7)	1	47 (11.9)	324 (13.5)	1
vesicle-mediated transport	4 (2.6)	53 (1.9)	1	9 (2.3)	39 (1.6)	1
