# Supplementary material for: Uncovering the Salt Response of Soybean by Unraveling Its Wild and Cultivated Functional Genomes Using Tag Sequencing
Source: PLoS One. 2012 Nov 28;7(11):e48819. doi: 10.1371/journal.pone.0048819 (PMC3509101; doi:10.1371/journal.pone.0048819)
Supplement: Table S6 — Pathway annotation of salt responsive genes. (XLS) [file pone.0048819.s011.xls]

## Sheet: Pathways
Table S6: Pathway annotation of salt responsive genes.
Pathway	DEGs with pathway annotation (636)	All genes with pathway annotation (13155)	Pvalue	Qvalue	Pathway ID	DEGs with pathway annotation (1641)	All genes with pathway annotation (10994)	Pvalue	Qvalue	Pathway ID
Glycine soja specific pathways
Benzoxazinoid biosynthesis	7	59	0.0230337	0.248764	ko00402
Biosynthesis of alkaloids derived from histidine and purine	10	259	0.809488	0.982163	ko01065
Biosynthesis of alkaloids derived from ornithine, lysine and nicotinic acid	12	281	0.711899	0.982163	ko01064
Biosynthesis of alkaloids derived from shikimate pathway	16	322	0.491942	0.982163	ko01063
Biosynthesis of alkaloids derived from terpenoid and polyketide	11	255	0.694207	0.982163	ko01066
Biosynthesis of phenylpropanoids	56	691	9.46618e-05	0.00204469	ko01061
Biosynthesis of plant hormones	40	684	0.121084	0.599302	ko01070
Biosynthesis of terpenoids and steroids	22	386	0.241352	0.898829	ko01062
Carbon fixation in photosynthetic organisms	7	120	0.360847	0.982163	ko00710
Carotenoid biosynthesis	8	88	0.0622843	0.420419	ko00906
Circadian rhythm - plant	6	237	0.975187	0.982163	ko04712
Diterpenoid biosynthesis	2	60	0.793674	0.982163	ko00904
Flavone and flavonol biosynthesis	8	74	0.0260214	0.255483	ko00944
Flavonoid biosynthesis	19	266	0.0577831	0.416038	ko00941
Glucosinolate biosynthesis	2	35	0.509926	0.982163	ko00966
Isoquinoline alkaloid biosynthesis	2	39	0.568767	0.982163	ko00950
Monoterpenoid biosynthesis	1	3	0.138151	0.648708	ko00902
Phenylpropanoid biosynthesis	40	424	3.97716e-05	0.00107383	ko00940
Photosynthesis	5	123	0.715545	0.982163	ko00195
Photosynthesis - antenna proteins	2	50	0.703433	0.982163	ko00196
Plant-pathogen interaction	88	1065	3.50494e-07	1.89267e-05	ko04626
Stilbenoid, diarylheptanoid and gingerol biosynthesis	15	209	0.0821138	0.492683	ko00945
Synthesis and degradation of ketone bodies	1	13	0.47508	0.982163	ko00072
Tropane, piperidine and pyridine alkaloid biosynthesis	1	33	0.805503	0.982163	ko00960
Zeatin biosynthesis	7	102	0.223321	0.898829	ko00908
Glycine max specific pathways
Acute myeloid leukemia						13	87	0.544617	0.89849	ko05221
Adherens junction						21	134	0.440748	0.866171	ko04520
Adipocytokine signaling pathway						6	60	0.901202	0.985345	ko04920
Aldosterone-regulated sodium reabsorption						11	69	0.457269	0.884716	ko04960
Alzheimer's disease						47	209	0.00214704	0.0545963	ko05010
Amyotrophic lateral sclerosis (ALS)						11	51	0.129429	0.511962	ko05014
Antigen processing and presentation						22	88	0.00885815	0.121288	ko04612
Apoptosis						12	78	0.503284	0.89849	ko04210
Arachidonic acid metabolism						5	26	0.345435	0.740813	ko00590
Arrhythmogenic right ventricular cardiomyopathy (ARVC)						5	38	0.689215	0.936491	ko05412
Axon guidance						19	94	0.100102	0.456877	ko04360
B cell receptor signaling pathway						19	96	0.11727	0.485636	ko04662
Basal cell carcinoma						3	11	0.218885	0.638715	ko05217
Biotin metabolism						1	5	0.554439	0.89849	ko00780
Bladder cancer						12	65	0.257192	0.658446	ko05219
Calcium signaling pathway						17	95	0.245366	0.658446	ko04020
Cardiac muscle contraction						5	30	0.471049	0.891987	ko04260
Cell cycle						44	277	0.350439	0.742598	ko04110
Chemokine signaling pathway						17	90	0.179396	0.607494	ko04062
Chronic myeloid leukemia						12	73	0.406931	0.832572	ko05220
Circadian rhythm - fly						5	30	0.471049	0.891987	ko04711
Colorectal cancer						18	97	0.191122	0.607494	ko05210
Cytosolic DNA-sensing pathway						2	18	0.773666	0.96161	ko04623
Dilated cardiomyopathy						5	39	0.711681	0.942298	ko05414
Dorso-ventral axis formation						12	65	0.257192	0.658446	ko04320
Drug metabolism - cytochrome P450						27	112	0.00678155	0.103599	ko00982
Drug metabolism - other enzymes						7	48	0.588709	0.919114	ko00983
ECM-receptor interaction						2	7	0.281344	0.658446	ko04512
Endometrial cancer						15	82	0.235342	0.658446	ko05213
Epithelial cell signaling in Helicobacter pylori infection						8	37	0.177398	0.607494	ko05120
ErbB signaling pathway						15	80	0.206364	0.612213	ko04012
Fatty acid elongation in mitochondria						1	5	0.554439	0.89849	ko00062
Fc epsilon RI signaling pathway						14	80	0.302175	0.672339	ko04664
Fc gamma R-mediated phagocytosis						23	165	0.673122	0.936491	ko04666
Focal adhesion						28	176	0.387988	0.808058	ko04510
Gap junction						18	126	0.618836	0.921114	ko04540
Glioma						21	94	0.0349573	0.248896	ko05214
Glycosaminoglycan biosynthesis - heparan sulfate						1	7	0.677581	0.936491	ko00534
GnRH signaling pathway						22	107	0.0701496	0.367254	ko04912
Hedgehog signaling pathway						5	32	0.531148	0.89849	ko04340
Huntington's disease						33	191	0.204583	0.612213	ko05016
Hypertrophic cardiomyopathy (HCM)						9	70	0.736453	0.949918	ko05410
Insulin signaling pathway						34	204	0.267955	0.658446	ko04910
Jak-STAT signaling pathway						2	3	0.0601632	0.348078	ko04630
Leukocyte transendothelial migration						5	40	0.732976	0.949918	ko04670
Lipoic acid metabolism						1	6	0.620976	0.921114	ko00785
Long-term depression						17	78	0.0657689	0.36584	ko04730
Long-term potentiation						27	119	0.0153034	0.160235	ko04720
Lysine biosynthesis						1	4	0.476232	0.892308	ko00300
Lysosome						19	144	0.755216	0.960204	ko04142
MAPK signaling pathway						30	181	0.294791	0.664212	ko04010
MAPK signaling pathway - fly						12	65	0.257192	0.658446	ko04013
Melanogenesis						26	105	0.0053822	0.0958032	ko04916
Melanoma						12	67	0.293055	0.664212	ko05218
mTOR signaling pathway						17	117	0.588158	0.919114	ko04150
Neurotrophin signaling pathway						36	198	0.117317	0.485636	ko04722
Nicotinate and nicotinamide metabolism						3	18	0.516906	0.89849	ko00760
NOD-like receptor signaling pathway						17	87	0.144712	0.553494	ko04621
Non-small cell lung cancer						13	74	0.306783	0.674165	ko05223
Notch signaling pathway						3	23	0.688887	0.936491	ko04330
Olfactory transduction						9	28	0.0170536	0.168641	ko04740
Oocyte meiosis						36	213	0.232595	0.658446	ko04114
p53 signaling pathway						5	62	0.964726	0.985345	ko04115
Pancreatic cancer						13	95	0.677053	0.936491	ko05212
Parkinson's disease						26	121	0.0325422	0.248896	ko05012
Pathogenic Escherichia coli infection						19	141	0.721727	0.944613	ko05130
Pathways in cancer						50	246	0.0126181	0.140377	ko05200
PPAR signaling pathway						8	93	0.9759	0.985345	ko03320
Prion diseases						25	124	0.0685042	0.367254	ko05020
Progesterone-mediated oocyte maturation						17	131	0.770594	0.96161	ko04914
Prostate cancer						39	150	0.00026767	0.0119113	ko05215
Regulation of actin cytoskeleton						28	193	0.596702	0.919114	ko04810
Renal cell carcinoma						16	84	0.179415	0.607494	ko05211
Retinol metabolism						7	58	0.782624	0.96161	ko00830
RIG-I-like receptor signaling pathway						2	35	0.975237	0.985345	ko04622
Selenoamino acid metabolism						18	55	0.000710764	0.0253032	ko00450
Small cell lung cancer						7	32	0.191069	0.607494	ko05222
Steroid hormone biosynthesis						2	31	0.957301	0.985345	ko00140
Systemic lupus erythematosus						10	78	0.746283	0.955672	ko05322
T cell receptor signaling pathway						19	97	0.126482	0.511676	ko04660
Taste transduction						1	7	0.677581	0.936491	ko04742
Taurine and hypotaurine metabolism						4	13	0.116239	0.485636	ko00430
TGF-beta signaling pathway						17	82	0.0961148	0.456877	ko04350
Thyroid cancer						13	72	0.271985	0.658446	ko05216
Tight junction						15	106	0.630795	0.926178	ko04530
Toll-like receptor signaling pathway						22	153	0.610834	0.921114	ko04620
Type I diabetes mellitus						3	19	0.555246	0.89849	ko04940
Type II diabetes mellitus						15	78	0.179131	0.607494	ko04930
Vascular smooth muscle contraction						23	111	0.0606204	0.348078	ko04270
Vasopressin-regulated water reabsorption						4	22	0.420948	0.851462	ko04962
VEGF signaling pathway						17	92	0.204643	0.612213	ko04370
Vibrio cholerae infection						13	71	0.2551	0.658446	ko05110
Viral myocarditis						7	54	0.714664	0.942298	ko05416
Vitamin B6 metabolism						2	7	0.281344	0.658446	ko00750
Wnt signaling pathway						19	99	0.146147	0.553494	ko04310
Pathways common in two species
ABC transporters	7	71	0.0550672	0.416038	ko02010	7	69	0.906879	0.985345	ko02010
Alanine, aspartate and glutamate metabolism	9	116	0.108793	0.587484	ko00250	12	80	0.540842	0.89849	ko00250
alpha-Linolenic acid metabolism	15	129	0.00140496	0.0252892	ko00592	3	31	0.862094	0.985345	ko00592
Amino sugar and nucleotide sugar metabolism	13	150	0.0298536	0.268682	ko00520	21	84	0.0103943	0.123346	ko00520
Aminoacyl-tRNA biosynthesis	1	81	0.982163	0.982163	ko00970	7	74	0.939237	0.985345	ko00970
Arginine and proline metabolism	7	142	0.53397	0.982163	ko00330	11	109	0.946763	0.985345	ko00330
Ascorbate and aldarate metabolism	9	134	0.200384	0.898829	ko00053	6	42	0.612712	0.921114	ko00053
Basal transcription factors	1	78	0.979285	0.982163	ko03022	7	70	0.914337	0.985345	ko03022
Base excision repair	4	98	0.703933	0.982163	ko03410	9	76	0.819582	0.985345	ko03410
beta-Alanine metabolism	5	86	0.402767	0.982163	ko00410	11	102	0.911307	0.985345	ko00410
Biosynthesis of unsaturated fatty acids	4	95	0.680529	0.982163	ko01040	8	59	0.671559	0.936491	ko01040
Butanoate metabolism	7	124	0.392795	0.982163	ko00650	11	104	0.923051	0.985345	ko00650
Caffeine metabolism	1	7	0.293168	0.982163	ko00232	2	7	0.281344	0.658446	ko00232
Citrate cycle (TCA cycle)	2	84	0.918663	0.982163	ko00020	16	64	0.0234204	0.195408	ko00020
Cyanoamino acid metabolism	6	115	0.484065	0.982163	ko00460	11	55	0.189143	0.607494	ko00460
Cysteine and methionine metabolism	9	217	0.728039	0.982163	ko00270	24	94	0.00486284	0.0958032	ko00270
DNA replication	2	90	0.936186	0.982163	ko03030	6	77	0.980409	0.985345	ko03030
Endocytosis	8	161	0.519924	0.982163	ko04144	18	152	0.8854	0.985345	ko04144
Ether lipid metabolism	1	29	0.762752	0.982163	ko00565	2	21	0.843096	0.985345	ko00565
Fatty acid biosynthesis	4	69	0.429567	0.982163	ko00061	2	19	0.799362	0.967935	ko00061
Fatty acid metabolism	4	125	0.860383	0.982163	ko00071	12	122	0.962909	0.985345	ko00071
Folate biosynthesis	1	19	0.610229	0.982163	ko00790	1	19	0.610229	0.982163	ko00790
Fructose and mannose metabolism	9	119	0.12208	0.599302	ko00051	18	82	0.0561102	0.3444	ko00051
Galactose metabolism	5	99	0.525329	0.982163	ko00052	10	43	0.0976869	0.456877	ko00052
Glutathione metabolism	15	136	0.00238105	0.0367362	ko00480	36	120	1.83189e-05	0.00163038	ko00480
Glycerolipid metabolism	7	129	0.432731	0.982163	ko00561	14	88	0.442818	0.866171	ko00561
Glycerophospholipid metabolism	2	119	0.981008	0.982163	ko00564	13	90	0.596734	0.919114	ko00564
Glycine, serine and threonine metabolism	7	103	0.230476	0.898829	ko00260	10	66	0.532436	0.89849	ko00260
Glycolysis / Gluconeogenesis	12	232	0.447354	0.982163	ko00010	40	197	0.0240876	0.195408	ko00010
Glycosaminoglycan degradation	2	19	0.233459	0.898829	ko00531	3	20	0.591703	0.919114	ko00531
Glycosphingolipid biosynthesis - ganglio series	1	13	0.47508	0.982163	ko00604	2	13	0.598973	0.919114	ko00604
Glyoxylate and dicarboxylate metabolism	3	54	0.488343	0.982163	ko00630	8	32	0.0934011	0.456877	ko00630
Histidine metabolism	1	64	0.958385	0.982163	ko00340	5	51	0.895838	0.985345	ko00340
Homologous recombination	2	68	0.847476	0.982163	ko03440	4	45	0.920021	0.985345	ko03440
Inositol phosphate metabolism	4	85	0.593518	0.982163	ko00562	11	73	0.536801	0.89849	ko00562
Limonene and pinene degradation	12	196	0.240093	0.898829	ko00903	30	200	0.519143	0.89849	ko00903
Linoleic acid metabolism	9	105	0.0674739	0.428657	ko00591	6	54	0.836603	0.985345	ko00591
Lysine degradation	3	73	0.692221	0.982163	ko00310	6	68	0.952383	0.985345	ko00310
Metabolic pathways	160	3008	0.0875836	0.497844	ko01100	298	1707	0.000945391	0.0280466	ko01100
Metabolism of xenobiotics by cytochrome P450	12	107	0.00546772	0.0738143	ko00980	27	105	0.00262943	0.0585048	ko00980
Methane metabolism	25	160	1.91546e-07	1.89267e-05	ko00680	28	137	0.0487069	0.310861	ko00680
Mismatch repair	2	46	0.659022	0.982163	ko03430	5	38	0.689215	0.936491	ko03430
Natural killer cell mediated cytotoxicity	7	65	0.0367818	0.305572	ko04650	16	86	0.205612	0.612213	ko04650
N-Glycan biosynthesis	3	63	0.593266	0.982163	ko00510	10	49	0.186554	0.607494	ko00510
Nitrogen metabolism	13	127	0.00842076	0.101049	ko00910	9	47	0.261466	0.658446	ko00910
Nucleotide excision repair	3	132	0.957411	0.982163	ko03420	10	114	0.982227	0.985345	ko03420
One carbon pool by folate	2	28	0.395242	0.982163	ko00670	2	26	0.917094	0.985345	ko00670
Other glycan degradation	1	40	0.862646	0.982163	ko00511	2	23	0.877992	0.985345	ko00511
Oxidative phosphorylation	12	223	0.393683	0.982163	ko00190	31	143	0.0187102	0.175285	ko00190
Pantothenate and CoA biosynthesis	3	39	0.291471	0.982163	ko00770	7	26	0.0813322	0.413632	ko00770
Pentose and glucuronate interconversions	5	119	0.688002	0.982163	ko00040	4	15	0.174952	0.607494	ko00040
Pentose phosphate pathway	3	83	0.771907	0.982163	ko00030	17	72	0.0336292	0.248896	ko00030
Peroxisome	5	173	0.925762	0.982163	ko04146	22	169	0.788736	0.96161	ko04146
Phenylalanine metabolism	24	159	6.44338e-07	2.31962e-05	ko00360	28	129	0.0241516	0.195408	ko00360
Phenylalanine, tyrosine and tryptophan biosynthesis	3	56	0.51283	0.982163	ko00400	5	10	0.0096335	0.122483	ko00400
Phosphatidylinositol signaling system	6	108	0.423895	0.982163	ko04070	18	104	0.284833	0.658446	ko04070
Polyketide sugar unit biosynthesis	1	20	0.6291	0.982163	ko00523	2	7	0.281344	0.658446	ko00523
Porphyrin and chlorophyll metabolism	3	77	0.726357	0.982163	ko00860	6	44	0.659433	0.936491	ko00860
Propanoate metabolism	6	106	0.406485	0.982163	ko00640	9	102	0.976339	0.985345	ko00640
Proteasome	2	91	0.938734	0.982163	ko03050	14	47	0.0069842	0.103599	ko03050
Protein export	1	73	0.973422	0.982163	ko03060	7	46	0.541107	0.89849	ko03060
Purine metabolism	9	240	0.826277	0.982163	ko00230	31	217	0.634796	0.926178	ko00230
Pyrimidine metabolism	8	201	0.761879	0.982163	ko00240	20	147	0.709022	0.942298	ko00240
Pyruvate metabolism	8	162	0.527025	0.982163	ko00620	21	139	0.512702	0.89849	ko00620
Regulation of autophagy	1	58	0.943897	0.982163	ko04140	8	51	0.499111	0.89849	ko04140
Riboflavin metabolism	1	21	0.647059	0.982163	ko00740	1	21	0.647059	0.982163	ko00740
Ribosome	21	532	0.860717	0.982163	ko03010	84	225	5.74517e-17	1.02264e-14	ko03010
RNA degradation	4	137	0.903245	0.982163	ko03018	13	112	0.871758	0.985345	ko03018
RNA polymerase	2	69	0.853222	0.982163	ko03020	6	50	0.777042	0.96161	ko03020
SNARE interactions in vesicular transport	2	88	0.930785	0.982163	ko04130	14	59	0.0488995	0.310861	ko04130
Sphingolipid metabolism	1	46	0.898074	0.982163	ko00600	3	19	0.555246	0.89849	ko00600
Spliceosome	15	437	0.939729	0.982163	ko03040	42	374	0.985345	0.985345	ko03040
Starch and sucrose metabolism	12	346	0.913537	0.982163	ko00500	18	101	0.242766	0.658446	ko00500
Steroid biosynthesis	1	49	0.912202	0.982163	ko00100	5	29	0.44008	0.866171	ko00100
Sulfur metabolism	1	52	0.924375	0.982163	ko00920	9	38	0.10287	0.457773	ko00920
Terpenoid backbone biosynthesis	2	57	0.769513	0.982163	ko00900	2	30	0.951158	0.985345	ko00900
Thiamine metabolism	1	14	0.500483	0.982163	ko00730	1	11	0.831203	0.985345	ko00730
Tryptophan metabolism	6	117	0.500921	0.982163	ko00380	8	66	0.78847	0.96161	ko00380
Tyrosine metabolism	4	108	0.772881	0.982163	ko00350	38	140	0.000122567	0.00727228	ko00350
Ubiquinone and other terpenoid-quinone biosynthesis	2	79	0.900701	0.982163	ko00130	12	48	0.0458954	0.310861	ko00130
Ubiquitin mediated proteolysis	6	236	0.974405	0.982163	ko04120	30	216	0.69589	0.938397	ko04120
Valine, leucine and isoleucine biosynthesis	1	47	0.903019	0.982163	ko00290	6	32	0.341087	0.74041	ko00290
Valine, leucine and isoleucine degradation	5	100	0.534339	0.982163	ko00280	20	124	0.39041	0.808058	ko00280
