# Supplementary material for: Uncovering the Salt Response of Soybean by Unraveling Its Wild and Cultivated Functional Genomes Using Tag Sequencing
Source: PLoS One. 2012 Nov 28;7(11):e48819. doi: 10.1371/journal.pone.0048819 (PMC3509101; doi:10.1371/journal.pone.0048819)
Supplement: Table S7 — Expression level of selected transcription factors and signaling genes responsive to salinity stress in salt tolerant genotype of Glycine soja (STGoGS) and salt sensitive genotype of Glycine max (SSGoGM). (XLS) [file pone.0048819.s012.xls]

## Sheet: TFs
Table 7S: Expression level of selected transcription factors and signaling genes responsive to salinity stress in salt tolerant genotype of Glycine soja (STGoGS) and salt sensitive genotype of Glycine max (SSGoGM).
Genes (FDR <0.001 and fold>=1) are identified as differentially expressed genes
		Glycine Soja		Glycine max
Gene	Annotation	log2 ratio	P-Value	log2 ratio	P-Value
Specifically expressed genes only in Glycine Soja
WRKY family
gnl|UG|Gma#S48315983	WRKY23 [Glycine max]	1.99848	3.39284e-13	0.73344	2.62012e-13
gnl|UG|Gma#S48315534	WRKY23 [Glycine max]	1.04183	6.10844e-13	0.321308	1.53448e-05
gnl|UG|Gma#S39545382	WRKY42 [Glycine max]	1.06701	3.38274e-05	0.211345	0.354668
MYB family
gnl|UG|Gma#S39313776	MYB187 [Glycine max]	8.99435	6.77086e-06
gnl|UG|Gma#S48540161	MYB29A1 [Glycine max]	-1.06233	4.1663e-05	-0.493255	0.000436656
gnl|UG|Gma#S47711991	MYB76 [Glycine max]	8.60733	0.000111246	0.0524674	0.993054
gnl|UG|Gma#S34273499	MYB76 [Glycine max]	3.30357	3.62692e-09	-0.155879	0.208274
NAC family
gnl|UG|Gma#S44358738	NAC domain protein [Glycine max]	2.57376	5.5563e-06	0.370487	0.174486
gnl|UG|Gma#S48316686	NAC domain protein [Glycine max]	-1.15028	0.000103102	0.336305	0.23011
gnl|UG|Gma#S44358747	NAC domain protein [Glycine max]	-4.30378	2.78552e-10	-0.0825286	0.703312
gnl|UG|Gma#S48313642	NAC domain protein, IPR003441 [Populus trichocarpa]	1.20298	1.6877e-06	-0.889135	2.47352e-05
gnl|UG|Gma#S48316644	NAC2 protein [Glycine max]	1.26337	4.35874e-13	0.683917	6.2328e-13
bZIP family
gnl|UG|Gma#S23068684	bZIP110 [Glycine max]	1.75521	3.6371e-13
gnl|UG|Gma#S5143834	bZIP91 [Glycine max]	-1.68276	1.16577e-05	0.0133753	0.964022
HSPs
gnl|UG|Gma#S39318688	18.5 kDa class I heat shock protein; AltName: Full=HSP 18.5	3.93095	6.8128e-09
gnl|UG|Gma#S48315341	Heat shock 70 kDa protein, mitochondrial; Flags: Precursor	1.73543	0	-0.0935039	0.44254
Other transcription factors
gnl|UG|Gma#S4935632	Aux/IAA protein [Glycine max]	-1.38768	1.45904e-08
gnl|UG|Gma#S26574424	RAV-like DNA-binding protein [Glycine max]	1.30487	3.90798e-14	0.833304	2.48246e-13
gnl|UG|Gma#S48315540	zinc finger protein [Cicer arietinum]	1.62705	0	0.780345	3.4861e-13
Signalling related proteins
gnl|UG|Gma#S48313651	BRASSINOSTEROID INSENSITIVE 1-associated receptor kinase 1 precursor, putative [Ricinus communis]	1.88129	3.02248e-05	0.0139392	0.978408
gnl|UG|Gma#S53087048	Brassinosteroid-regulated protein BRU1; Flags: Precursor	-2.00039	5.61322e-41
gnl|UG|Gma#S5146355	plasma membrane Ca2+-ATPase [Glycine max]	2.44016	7.0166e-13	0.0585897	0.71543
gnl|UG|Gma#S53035243	protein kinase [Glycine max]	1.82302	5.9508e-14
gnl|UG|Gma#S53035182	receptor-like protein kinase [Glycine max]	1.6965	7.63066e-07
gnl|UG|Gma#S48544240	serine-threonine protein kinase, plant-type, putative [Ricinus communis]	1.01909	2.38526e-10	0.929235	0.00169095
gnl|UG|Gma#S23066872	somatic embryogenesis receptor-like kinase-like protein [Glycine max]	-1.78958	8.99804e-06
Specifically expressed genes only in both species
WRKY gene family
gnl|UG|Gma#S48315964	WRKY transcription factor, putative [Ricinus communis]	2.5016	2.28706e-14	1.90682	1.88294e-13
gnl|UG|Gma#S53088318	WRKY13 [Glycine max]	1.66996	0	2.12364	1.40554e-13
gnl|UG|Gma#S39545393	WRKY25 [Glycine max]	2.30362	8.2998e-08	3.33498	0.000176634
gnl|UG|Gma#S39545387	WRKY34 [Glycine max]	1.39637	0.000112915	1.21154	2.2149e-05
gnl|UG|Gma#S6670166	WRKY42 [Glycine max]	3.14678	5.20484e-07	1.46949	1.69364e-06
gnl|UG|Gma#S39545375	WRKY49 [Glycine max]	2.13992	7.4718e-13	1.36087	2.82086e-12
gnl|UG|Gma#S48315952	WRKY62 [Glycine max]	1.36125	3.75202e-08	2.26003	1.30562e-13
MYB gene family
gnl|UG|Gma#S34273447	MYB102 [Glycine max]	1.1469	5.50364e-07	1.15984	5.91082e-13
gnl|UG|Gma#S34273462	MYB111 [Glycine max]	3.03604	3.62692e-09	4.78846	9.31996e-07
gnl|UG|Gma#S5092577	MYB124 [Glycine max]	4.61298	4.714e-05	3.02173	2.7628e-10
gnl|UG|Gma#S34273481	MYB124 [Glycine max]	2.27875	6.8135e-09	1.64104	0
gnl|UG|Gma#S34273477	MYB136 [Glycine max]	1.34088	5.73746e-05	1.82936	4.98222e-09
gnl|UG|Gma#S34273455	MYB174 [Glycine max]	1.69551	0	6.84946	7.46072e-05
gnl|UG|Gma#S48315619	MYB177 [Glycine max]	1.60452	3.70814e-14	3.7665	4.68092e-05
gnl|UG|Gma#S34273510	MYB52 [Glycine max]	1.44304	0	3.09186	6.37268e-14
gnl|UG|Gma#S34273505	MYB62 [Glycine max]	2.04991	4.42756e-13	5.16532	2.77012e-07
gnl|UG|Gma#S34273502	MYB70 [Glycine max]	3.60242	1.68217e-05	2.57738	9.84852e-10
NAC gene family
gnl|UG|Gma#S44358733	NAC domain protein [Glycine max]	3.02106	0	4.26601	3.5727e-13
gnl|UG|Gma#S44358730	NAC domain protein [Glycine max]	3.6563	1.15907e-13	1.29431	3.59404e-10
gnl|UG|Gma#S19679573	NAC3 protein [Glycine max]	2.40894	1.20348e-12	4.2001	4.3332e-08
gnl|UG|Gma#S25049557	NAC4 protein [Glycine max]	2.29295	1.27747e-08	3.36869	9.84852e-10
gnl|UG|Gma#S52667340	NAC51 [Glycine max]	4.05267	5.52044e-06	5.20374	7.46072e-05
bZIP gene family
gnl|UG|Gma#S34818011	bZIP110 [Glycine max]	1.79737	0	1.46225	5.11258e-12
gnl|UG|Gma#S34818024	bZIP60 [Glycine max]	-1.26251	1.19327e-17	-1.16567	1.19518e-33
gnl|UG|Gma#S34818016	bZIP94 [Glycine max]	-2.92177	5.66242e-05	-1.30848	2.25658e-05
gnl|UG|Gma#S34818015	bZIP96 [Glycine max]	-1.57658	5.80708e-12	-2.16237	1.5333e-13
HSPs gene family
gnl|UG|Gma#S39315545	17.9 kDa class II heat shock protein	5.78106	7.49998e-05	4.37851	1.19682e-13
gnl|UG|Gma#S5146698	Heat shock 22 kDa protein, mitochondrial; Flags: Precursor	6.80979	2.85492e-05	4.6029	0
gnl|UG|Gma#S48315670	Heat shock 70 kDa protein	4.56147	1.68217e-05	1.96694	3.10862e-15
gnl|UG|Gma#S5146804	heat shock protein [Glycine max]	3.85863	2.83446e-07	3.14147	1.15241e-13
gnl|UG|Gma#S5100915	heat shock protein, putative [Ricinus communis]	2.76881	0	4.01536	8.65974e-14
gnl|UG|Gma#S48315357	heat shock protein, putative [Ricinus communis]	2.5474	0	2.93647	0
gnl|UG|Gma#S5146735	heat shock transcription factor 29 [Glycine max]	2.28898	5.43102e-10	2.95413	0
gnl|UG|Gma#S48316731	heat shock transcription factor 34 [Glycine max]	1.15357	5.86642e-13	1.72336	0
gnl|UG|Gma#S47034561	heat-shock protein 70 [Hevea brasiliensis]	1.65711	5.57124e-06	2.65016	3.48064e-05
AP2-EREBP gene family
gnl|UG|Gma#S48316264	AP2-EREBP [Lotus japonicus]	5.83353	4.714e-05	6.39138	4.68092e-05
gnl|UG|Gma#S48315524	AP2-EREBP [Lotus japonicus]	1.16066	0	3.9893	5.09568e-07
gnl|UG|Gma#S39314680	EREBP 1 [Glycine max]	2.23937	5.48148e-07	2.24776	2.32132e-08
gnl|UG|Gma#S5126123	EREBP [Medicago truncatula]	2.11603	5.04042e-14	-3.10127	4.68614e-24
DREB gene family
gnl|UG|Gma#S38751235	DREB 5 [Glycine max]	10.2656	3.44614e-13	4.36966	0.000116442
gnl|UG|Gma#S38655625	DREB 7 [Glycine max]	9.43254	1.01667e-07	4.04148	1.66445e-05
gnl|UG|Gma#S22668583	DREB protein [Glycine soja]	4.03206	1.68217e-05	3.43741	9.59262e-06
Other transcription factors
gnl|UG|Gma#S48315481	transcription factor [Glycine max]	1.49125	0	1.97927	1.07159e-12
gnl|UG|Gma#S48312944	ethylene-responsive transcription factor 1A [Medicago truncatula]	2.4749	4.42756e-13	5.19804	3.05074e-06
gnl|UG|Gma#S42952794	transcription factor [Glycine max]	1.31984	1.98044e-05	2.98579	2.77012e-07
gnl|UG|Gma#S42528653	trihelix transcription factor [Glycine max]	1.09303	7.47322e-05	4.05078	7.46072e-05
gnl|UG|Gma#S5146557	a Lea protein with hydrophobic domain, high pI value (11.6); 15kD protein; putative [Glycine max]	9.76653	1.52658e-09	8.79442	1.40551e-05
gnl|UG|Gma#S4891783	Indole-3-acetic acid-amido synthetase GH3.3, putative [Ricinus communis]	2.64523	2.38926e-08	6.78537	2.82986e-05
Signalling related proteins
gnl|UG|Gma#S39315140	ARF GTPase activator, putative [Ricinus communis]	-1.46173	6.41072e-05	-1.47774	9.37026e-11
gnl|UG|Gma#S18956972	leucine-rich repeat family protein / protein kinase family protein [Glycine max]	-3.63769	6.08142e-14	8.79442	1.40551e-05
gnl|UG|Gma#S53090252	leucine-rich repeat protein [Glycine max]	3.10434	1.47216e-13	5.05612	1.14686e-12
gnl|UG|Gma#S52560520	leucine-rich repeat transmembrane protein kinase [Glycine max]	1.93436	1.69408e-09	2.57406	0
gnl|UG|Gma#S53035268	NAK-type protein kinase [Glycine max]	2.22239	8.37056e-08	2.39981	1.23739e-08
gnl|UG|Gma#S48315775	protein kinase [Glycine max]	2.66137	0	1.89364	3.10862e-15
gnl|UG|Gma#S4932097	protein kinase [Phaseolus vulgaris]	1.49781	5.63848e-08	-1.2533	4.70324e-09
gnl|UG|Gma#S45555799	Rop-interacting receptor-like cytoplasmic kinase 2 [Medicago truncatula]	1.43147	3.79696e-14	3.19484	1.19682e-13
gnl|UG|Gma#S48315729	senescence-inducible chloroplast stay-green protein 1 [Glycine max]	1.46573	5.95908e-09	-1.30767	0.00017692
gnl|UG|Gma#S52560521	stress-induced receptor-like kinase [Glycine max]	2.02057	1.36719e-05	4.22146	0.000116444
gnl|UG|Gma#S44358753	stress-induced receptor-like kinase [Glycine max]	1.19407	1.73535e-08	3.18786	9.23706e-14
gnl|UG|Gma#S48316770	TGF-beta receptor, type I/II extracellular region [Medicago truncatula]	4.0749	6.8128e-09	4.32539	2.202e-11
Specifically expressed genes only in Glycine max
WRKY family
gnl|UG|Gma#S39545373	WRKY52 [Glycine max]	0.0242475	0.98772	1.37263	4.08784e-13
gnl|UG|Gma#S39545403	WRKY9 [Glycine max]	0.664278	0.0236742	1.46595	1.35608e-08
MYB family
gnl|UG|Gma#S34273483	MYB112 [Glycine max]	0.555891	0.097689	-2.56972	3.31432e-08
gnl|UG|Gma#S34273480	MYB127 [Glycine max]	-0.475415	0.239208	2.79833	1.69308e-06
gnl|UG|Gma#S34273479	MYB128 [Glycine max]	-0.256487	0.42	-8.58496	6.5602e-05
gnl|UG|Gma#S53086384	MYB139 [Glycine max]	-0.0215503	0.912724	3.7615	2.82986e-05
gnl|UG|Gma#S34273475	MYB139 [Glycine max]	0.2289	0.513998	5.15503	1.66445e-05
gnl|UG|Gma#S5084138	MYB157 [Glycine max]	-0.246915	0.79235	3.39064	7.49698e-05
gnl|UG|Gma#S34273450	MYB165 [Glycine max]	0.251539	0.598328	1.19122	1.3168e-06
gnl|UG|Gma#S34273472	MYB173 [Glycine max]	0.693644	0.0138375	4.74024	0.000116442
gnl|UG|Gma#S53086876	MYB29B2 [Glycine max]	0.767672	0.00021567	1.43762	3.06754e-12
gnl|UG|Gma#S34273513	MYB54 [Glycine max]	-0.466694	0.0973798	4.18188	4.12756e-11
gnl|UG|Gma#S34273507	MYB57 [Glycine max]	-0.0723281	0.809546	-1.87228	5.7447e-06
gnl|UG|Gma#S34273466	MYB79 [Glycine max]	-0.874469	0.0655354	1.68889	1.97367e-08
gnl|UG|Gma#S34273464	MYB91 [Glycine max]			3.86969	0.000116657
gnl|UG|Gma#S35009179	MYBJ7 [Glycine max]	0.672835	0.344248	2.41783	6.74572e-13
NAC family
gnl|UG|Gma#S44358746	NAC domain protein [Glycine max]	0.725294	6.24612e-13	4.73306	7.08322e-14
gnl|UG|Gma#S25049560	NAC1 protein [Glycine max]	-0.987927	0.463994	3.96683	0.000116502
gnl|UG|Gma#S47713223	NAC2 protein [Glycine max]	0.575389	0.206026	3.07916	8.82246e-05
gnl|UG|Gma#S50389454	NAC20 [Glycine max]	0.833499	1.19045e-05	2.41659	1.69864e-13
bZIP family
gnl|UG|Gma#S38434491	bZIP protein [Glycine max]	0.580577	0.0130258	1.22239	7.86272e-07
gnl|UG|Gma#S38434473	bZIP10 [Glycine max]	0.0877357	0.845734	-2.34991	6.13368e-06
gnl|UG|Gma#S38434486	bZIP102 [Glycine max]	0.354947	0.234914	-1.18363	3.46322e-05
gnl|UG|Gma#S34818013	bZIP105 [Glycine max]	0.0421127	0.527	2.17317	6.48814e-13
gnl|UG|Gma#S38655628	bZIP105 [Glycine max]	0.160582	0.192028	1.49354	3.38396e-13
gnl|UG|Gma#S48316050	bZIP11 [Glycine max]	0.553224	3.42744e-09	1.8806	2.49012e-06
gnl|UG|Gma#S38434482	bZIP116 [Glycine max]	0.190636	0.10431	2.61442	8.07284e-08
gnl|UG|Gma#S34818005	bZIP125 [Glycine max]	0.533306	0.0236898	-4.67243	2.44864e-07
gnl|UG|Gma#S21539764	bZIP133 [Glycine max]	-0.302563	0.668706	2.1825	0.000191669
gnl|UG|Gma#S38434502	bZIP38 [Glycine max]	0.729976	0.000153146	1.63246	4.28546e-14
gnl|UG|Gma#S34817999	bZIP41 [Glycine max]	0.193626	0.587476	3.36966	5.44298e-06
gnl|UG|Gma#S38434501	bZIP42 [Glycine max]	-0.608679	1.40969e-06	-3.40888	4.34182e-38
gnl|UG|Gma#S53089559	bZIP56 [Glycine max]	0.177814	0.652672	1.71414	2.03162e-10
gnl|UG|Gma#S34817984	bZIP77 [Glycine max]	0.26734	0.44278	2.10304	4.73756e-08
gnl|UG|Gma#S34818018	bZIP80 [Glycine max]	-0.533879	0.0550106	-1.98404	4.6526e-05
gnl|UG|Gma#S34818014	bZIP99 [Glycine max]	0.031681	0.867942	-1.36126	4.56308e-08
HSPs gene family
gnl|UG|Gma#S48316411	Heat shock 70 kDa protein, putative [Ricinus communis]	0.0476967	0.71052	-1.88156	6.52158e-53
gnl|UG|Gma#S48316425	heat shock protein binding protein, putative [Ricinus communis]	0.760962	0.000722388	1.51574	8.16168e-09
gnl|UG|Gma#S48316790	heat shock transcription factor [Phaseolus acutifolius]	0.445465	7.30894e-05	1.11486	4.17444e-14
gnl|UG|Gma#S5146771	heat shock transcription factor 33 [Glycine max]	0.0394485	0.744838	1.82112	7.71694e-12
gnl|UG|Gma#S4943412	small heat shock protein [Retama raetam]			-9.90839	3.46066e-11
gnl|UG|Gma#S45566297	18.5 kDa class I heat shock protein; AltName: Full=HSP 18.5			1.5768	2.03836e-13
AP2/ERF gene family
gnl|UG|Gma#S48312185	AP2 domain class transcription factor [Malus x domestica]	0.205182	0.333084	1.19786	5.04856e-09
gnl|UG|Gma#S21567471	AP2 domain class transcription factor [Malus x domestica]	-0.987927	0.463994	-3.72694	1.94415e-09
gnl|UG|Gma#S15847332	AP2 domain class transcription factor [Malus x domestica]	0.758253	0.107683	-2.78945	9.11438e-07
gnl|UG|Gma#S23062963	AP2/ERF domain-containing transcription factor [Populus trichocarpa]			4.91908	0.000116442
gnl|UG|Gma#S19679013	AP2/ERF domain-containing transcription factor [Populus trichocarpa]	0.81575	0.0048868	1	2.44056e-05
DREB gene family
gnl|UG|Gma#S15898216	DREB [Glycine max]	0.804362	4.8701e-12	2.25855	7.9936e-15
gnl|UG|Gma#S48316713	DREB1 [Glycine soja]	-0.617213	0.0814504	-2.79614	6.85248e-08
gnl|UG|Gma#S48315042	DREB2 [Glycine max]	0.969338	0	3.02707	5.09568e-07
Other transcription factors
gnl|UG|Gma#S39304141	zinc finger protein, putative [Ricinus communis]	0.582139	0.134387	2.78396	9.31996e-07
gnl|UG|Gma#S52644894	zinc finger-like protein [Phaseolus vulgaris]	0.148804	0.675866	1.94558	1.64051e-07
gnl|UG|Gma#S45552274	C2-H2 zinc finger protein [Glycine max]	0.574091	0.239156	2.05091	7.12006e-09
gnl|UG|Gma#S46836247	C2-H2 zinc finger protein [Glycine max]	-0.395434	0.0916376	-1.0996	1.37146e-06
gnl|UG|Gma#S48313997	CONSTANS-like zinc finger protein [Glycine max]	0.210612	0.217984	2.19831	1.16016e-06
gnl|UG|Gma#S48316688	CONSTANS-like zinc finger protein [Glycine max]	0.0695818	0.715576	2.39414	9.23706e-14
gnl|UG|Gma#S48315371	Dof6 transcription factor [Glycine max]	0.185447	0.270508	1.30799	5.64748e-09
gnl|UG|Gma#S42952796	transcription factor [Glycine max]	-0.456818	0.0237804	-1.34712	4.28108e-16
gnl|UG|Gma#S48312599	transcription factor [Glycine max]	-0.545363	0.143765	-3.11125	7.70018e-29
gnl|UG|Gma#S42952792	transcription factor [Glycine max]	0.286523	0.304474	1.92855	2.79066e-06
gnl|UG|Gma#S48315506	transcription factor EIL2 [Vigna radiata]	0.285876	0.00190537	1.64433	2.25376e-13
gnl|UG|Gma#S48316479	transcription factor, putative [Ricinus communis]	0.0631453	0.72343	-4.01153	1.57518e-89
gnl|UG|Gma#S48532188	transcription factor, putative [Ricinus communis]	0.466655	0.251188	3.82284	9.59262e-06
gnl|UG|Gma#S39313182	transcription factor, putative [Ricinus communis]	0.821842	0.0025169	2.05299	9.30366e-14
gnl|UG|Gma#S5146678	Transcription initiation factor IIB; AltName: Full=General transcription factor TFIIB	-0.186088	0.0942572	2.14746	9.23706e-14
Signalling related proteins
gnl|UG|Gma#S48313439	aluminum-activated citrate transporter [Glycine max]	-0.466492	0.0803956	-2.86736	7.39028e-11
gnl|UG|Gma#S23067230	calcineurin B-like-interacting protein kinase [Pisum sativum]	0.0175941	0.974434	-9.42417	3.37728e-08
gnl|UG|Gma#S48312927	calcium dependent protein kinase 3 [Populus trichocarpa]	-0.674889	0.0308394	-2.40911	3.33918e-09
gnl|UG|Gma#S48312927	calcium dependent protein kinase 3 [Populus trichocarpa]	-0.674889	0.0308394	-2.40911	3.33918e-09
gnl|UG|Gma#S39315331	calcium dependent protein kinase CDPK1444 [Medicago truncatula]	-0.0835297	0.686074	-1.27821	2.76528e-05
gnl|UG|Gma#S39315331	calcium-dependent protein kinase CDPK1444 [Medicago truncatula]	-0.0835297	0.686074	-1.27821	2.76528e-05
gnl|UG|Gma#S48314499	CBL-interacting protein kinase [Vigna unguiculata]	0.25963	0.00432742	3.72809	1.17684e-13
gnl|UG|Gma#S48313086	cryptochrome1 [Glycine max]	0.238512	0.771224	3.33498	0.000176634
gnl|UG|Gma#S53035197	cysteine-rich receptor-like protein kinase [Glycine max]			1.20182	1.16973e-12
gnl|UG|Gma#S39310948	FERONIA receptor-like kinase [Glycine max]			2.50404	5.55796e-06
gnl|UG|Gma#S45531628	glutamate-gated kainate-type ion channel receptor subunit GluR5 [Populus trichocarpa]	0.143125	0.813338	1.89474	2.8993e-09
gnl|UG|Gma#S23068618	leucine-rich repeat family protein / protein kinase family protein [Glycine max]	0.825502	0.198683	1.80325	7.94488e-05
gnl|UG|Gma#S53035168	leucine-rich repeat family protein / protein kinase family protein [Glycine max]	0.621759	0.081142	2.35785	2.77506e-07
gnl|UG|Gma#S53035157	leucine-rich repeat protein [Glycine max]	-0.30231	0.350368	1.06189	2.5092e-10
gnl|UG|Gma#S53035180	leucine-rich repeat receptor-like kinase [Glycine max]	0.913843	0.179197	2.16323	7.16952e-05
gnl|UG|Gma#S48316185	leucine-rich repeat-containing protein, putative [Ricinus communis]	-0.208135	0.21933	1.40582	3.21276e-08
gnl|UG|Gma#S52642198	leucine-rich repeat-containing protein, putative [Ricinus communis]	-0.0801703	0.884272	2.08283	6.41186e-06
gnl|UG|Gma#S39313561	lrr receptor protein kinase, putative [Ricinus communis]	0.841883	0.00309038	1.96683	0.00016718
gnl|UG|Gma#S48314337	lung seven transmembrane receptor, putative [Ricinus communis]	-0.98105	1.9402e-08	-1.06454	3.60274e-13
gnl|UG|Gma#S48316238	mitogen-activated kinase kinase kinase alpha [Lotus japonicus]	0.83137	7.42962e-13	1.05072	2.86236e-06
gnl|UG|Gma#S22669067	mitogen-activated protein kinase kinase MAPKK2 [Glycine max]	-0.428746	0.00209344	1.41418	4.05454e-13
gnl|UG|Gma#S48315470	NAK-type protein kinase [Glycine max]			1.94558	1.64051e-07
gnl|UG|Gma#S48315208	protein kinase [Carica papaya]	0.289051	0.0837528	1.06574	1.47051e-08
gnl|UG|Gma#S48312748	protein kinase [Glycine max]	-0.0454405	0.781226	-2.26781	7.51026e-19
gnl|UG|Gma#S5102509	protein kinase [Glycine max]			-2.70443	2.79752e-06
gnl|UG|Gma#S53035173	protein kinase [Glycine max]	0.0242475	0.98772	2.82732	0.0002172
gnl|UG|Gma#S53090015	protein kinase [Glycine max]	0.223511	0.085583	-1.78185	4.18954e-41
gnl|UG|Gma#S5129360	protein kinase [Phaseolus vulgaris]	-0.705897	1.09208e-09	-2.90942	6.12328e-88
gnl|UG|Gma#S5146821	protein kinase 2 [Glycine max]	-0.961885	1.19684e-06	1.55918	6.32828e-14
gnl|UG|Gma#S48312482	protein kinase 3 [Glycine max]	0.361514	0.230516	1.06887	7.4825e-06
gnl|UG|Gma#S53035167	protein kinase family protein [Glycine max]	0.697437	0.409584	3.12753	1.66447e-05
gnl|UG|Gma#S53035186	protein kinase family protein [Glycine max]			2.34796	2.7628e-10
gnl|UG|Gma#S53088787	protein kinase Pti1 [Glycine max]	-0.279158	0.112651	-1.22275	1.65202e-06
gnl|UG|Gma#S52649646	protein kinase, putative [Arabidopsis thaliana]	-0.357971	1.67079e-05	-1.14436	1.14401e-28
gnl|UG|Gma#S48312575	protein kinase, putative [Ricinus communis]	-0.924151	0.00699226	-1.96042	5.28006e-07
gnl|UG|Gma#S48312403	putative Hs1pro-1-like receptor [Glycine max]	0.216959	0.0853752	2.06085	1.1036e-07
gnl|UG|Gma#S48316098	putative receptor-like GPI-anchored protein 2 [Trifolium pratense]	0.532062	0.0139001	2.66924	0
gnl|UG|Gma#S48316350	Receptor protein kinase CLAVATA1 precursor, putative [Ricinus communis]	0.289891	0.013419	2.94924	2.1072e-13
gnl|UG|Gma#S48314218	receptor protein kinase, putative [Ricinus communis]	-0.741398	0.143031	2.33619	9.49218e-07
gnl|UG|Gma#S45558303	receptor-kinase, putative [Ricinus communis]	0.258602	0.665618	2.88548	4.3332e-08
gnl|UG|Gma#S4988453	receptor-like protein kinase [Glycine max]			2.80422	2.7628e-10
gnl|UG|Gma#S52560522	receptor-like protein kinase [Glycine max]	0.771151	4.42648e-06	2.82097	6.74572e-13
gnl|UG|Gma#S53035231	rich receptor-like protein kinase [Glycine max]	0.869142	0.0598652	-2.16607	2.51854e-09
gnl|UG|Gma#S48312810	Ser/Thr protein kinase [Lotus japonicus]	0.713048	0.00356302	1.29021	3.20588e-11
gnl|UG|Gma#S48552548	serine-threonine protein kinase, plant-type, putative [Ricinus communis]	-0.810592	0.00622046	-3.69168	9.99144e-60
gnl|UG|Gma#S48314195	SNF-1-like serine/threonine protein kinase [Glycine max]	0.59789	0.00516448	-1.9853	4.6211e-08
gnl|UG|Gma#S52560525	somatic embryogenesis receptor-like kinase-like protein [Glycine max]	-0.153805	0.836664	1.82337	6.06852e-06
gnl|UG|Gma#S48312169	SOS2-like protein kinase [Glycine max]	0.0276398	0.803642	1.44431	4.5297e-14
gnl|UG|Gma#S15854350	Steroid nuclear receptor, ligand-binding [Medicago truncatula]	0.0483685	0.739374	-1.28233	8.83544e-25
gnl|UG|Gma#S52560511	stress-induced receptor-like kinase [Glycine max]	0.814949	0.000884154	2.62972	4.3332e-08
gnl|UG|Gma#S48313556	TPA: putative GID1-like gibberellin receptor [Medicago truncatula]	0.259835	0.281824	1.80562	9.59896e-10
