# Supplementary material for: Uncovering the Salt Response of Soybean by Unraveling Its Wild and Cultivated Functional Genomes Using Tag Sequencing
Source: PLoS One. 2012 Nov 28;7(11):e48819. doi: 10.1371/journal.pone.0048819 (PMC3509101; doi:10.1371/journal.pone.0048819)
Supplement: Table S8 — Expression level of all significant transcription factors, signaling genes and structural genes responsive to salinity stress in salt tolerant genotype of Glycine soja (STGoGS) and salt sensitive genotype of Glycine max (SSGoGM). (XLS) [file pone.0048819.s013.xls]

## Sheet: Sheet1
Table S8: Expression level of all significant transcription factors, signaling genes and structural genes responsive to salinity stress in salt tolerant genotype of Glycine soja (STGoGS) and salt sensitive genotype of Glycine max (SSGoGM).
Genes (FDR <0.001 and fold>=1) are identified as differentially expressed genes
	Glycine Soja		Glycine max
Gene	log2 ratio	P-Value	log2 ratio	P-Value	Annotation
Specifically expressed genes only in Glycine Soja
gnl|UG|Gma#S39318688	3.93095	6.8128e-09	-	-	18.5 kDa class I heat shock protein; AltName: Full=HSP 18.5
gnl|UG|Gma#S39302585	12.8029	4.4409e-16	-	-	unknown [Glycine max]
gnl|UG|Gma#S48312204	11.098	4.4409e-16	-	-	unknown [Glycine max]
gnl|UG|Gma#S52658367	10.1176	5.65548e-12	-	-	F28K19_28 [Arabidopsis lyrata subsp. lyrata]
gnl|UG|Gma#S30930714	9.43254	1.01667e-07	-	-	glyceraldehyde-3-phosphate dehydrogenase [Glycine max]
gnl|UG|Gma#S53086474	9.36851	2.04688e-07	-	-	unknown [Glycine max]
gnl|UG|Gma#S55481819	9.15482	1.67041e-06	-	-	annexin 11 [Glycine max]
gnl|UG|Gma#S48312689	9.07682	3.36306e-06	-	-	unknown [Glycine max]
gnl|UG|Gma#S39313776	8.99435	6.77086e-06	-	-	MYB transcription factor MYB187 [Glycine max]
gnl|UG|Gma#S48315414	8.90689	1.36318e-05	-	-	T6D22.2 [Arabidopsis thaliana]
gnl|UG|Gma#S39313997	8.81378	2.7445e-05	-	-	unknown [Glycine max]
gnl|UG|Gma#S22952767	8.71425	5.52554e-05	-	-	unknown [Glycine max]
gnl|UG|Gma#S53088269	6.70323	4.714e-05	-	-	unknown [Glycine max]
gnl|UG|Gma#S45550681	5.42098	7.49998e-05	-	-	non-specific lipid transfer protein 1b precursor [Phaseolus vulgaris]
gnl|UG|Gma#S55906279	4.48493	7.0166e-13	-	-	unknown [Glycine max]
gnl|UG|Gma#S55897981	4.26517	3.09964e-06	-	-	unnamed protein product [Vitis vinifera]
gnl|UG|Gma#S5129372	3.78092	0.000117555	-	-	unknown [Glycine max]
gnl|UG|Gma#S48316168	3.65998	2.28484e-13	-	-	unknown [Glycine max]
gnl|UG|Gma#S53084858	3.61121	0.000121668	-	-	unknown [Glycine max]
gnl|UG|Gma#S48312269	3.50004	9.71192e-06	-	-	unknown [Glycine max]
gnl|UG|Gma#S4909049	3.46229	2.38926e-08	-	-	unknown [Glycine max]
gnl|UG|Gma#S53087668	3.29871	4.71534e-05	-	-	unknown [Glycine max]
gnl|UG|Gma#S45538332	3.24023	7.71478e-05	-	-	UDP-galactose:SBMG-galactosyltransferase [Glycine max]
gnl|UG|Gma#S52651160	3.22283	4.71852e-05	-	-	hypothetical protein ARALYDRAFT_470793 [Arabidopsis lyrata subsp. lyrata]
gnl|UG|Gma#S39308439	3.13345	8.21782e-05	-	-	unknown [Glycine max]
gnl|UG|Gma#S53089654	3.13345	8.21782e-05	-	-	unknown [Glycine max]
gnl|UG|Gma#S55357603	3.11384	2.88118e-10	-	-	UDP-galactose:SBMG-galactosyltransferase [Glycine max]
gnl|UG|Gma#S39308682	2.94663	2.86612e-05	-	-	unknown [Glycine max]
gnl|UG|Gma#S39303542	2.9382	4.4573e-08	-	-	unknown [Glycine max]
gnl|UG|Gma#S53087366	2.92408	1.68296e-05	-	-	unknown [Glycine max]
gnl|UG|Gma#S48312956	2.82809	1.72325e-06	-	-	unknown [Glycine max]
gnl|UG|Gma#S48315154	2.76902	9.72188e-06	-	-	unknown [Glycine max]
gnl|UG|Gma#S4905480	2.65785	9.84264e-05	-	-
gnl|UG|Gma#S45549541	2.49072	3.62692e-09	-	-	unknown [Glycine max]
gnl|UG|Gma#S39313079	2.43486	1.27729e-08	-	-	unknown [Glycine max]
gnl|UG|Gma#S39313100	2.38466	1.40422e-05	-	-	unknown [Glycine max]
gnl|UG|Gma#S4995297	2.37687	6.44618e-06	-	-	unknown [Glycine max]
gnl|UG|Gma#S53088840	2.31402	1.92792e-09	-	-	unknown [Glycine max]
gnl|UG|Gma#S53089534	2.24023	0.000116811	-	-	unknown [Glycine max]
gnl|UG|Gma#S47057692	2.24023	0.000116811	-	-
gnl|UG|Gma#S15848525	2.1488	2.6579e-05	-	-	unknown [Glycine max]
gnl|UG|Gma#S5084836	2.11761	1.81369e-07	-	-	unknown [Medicago truncatula]
gnl|UG|Gma#S36149971	2.02057	1.36719e-05	-	-	kinase-like protein [Glycine max]
gnl|UG|Gma#S53089978	1.9623	6.72796e-14	-	-	unknown [Glycine max]
gnl|UG|Gma#S53086656	1.94588	3.6371e-13	-	-	unknown [Glycine max]
gnl|UG|Gma#S48315379	1.88129	3.02248e-05	-	-	unknown [Glycine max]
gnl|UG|Gma#S4922867	1.86814	0	-	-	unnamed protein product [Vitis vinifera]
gnl|UG|Gma#S45533813	1.86586	0	-	-	unknown [Glycine max]
gnl|UG|Gma#S55904258	1.86057	0	-	-	unknown [Glycine max]
gnl|UG|Gma#S53035243	1.82302	5.9508e-14	-	-	protein kinase [Glycine max]
gnl|UG|Gma#S53089135	1.81268	4.28164e-11	-	-	unknown [Glycine max]
gnl|UG|Gma#S23067287	1.80841	8.5043e-14	-	-	unknown [Medicago truncatula]
gnl|UG|Gma#S23068684	1.75521	3.6371e-13	-	-	bZIP transcription factor bZIP110 [Glycine max]
gnl|UG|Gma#S39300913	1.74418	3.18856e-13	-	-	unknown [Glycine max]
gnl|UG|Gma#S52663682	1.70926	1.87184e-13	-	-	unknown [Glycine max]
gnl|UG|Gma#S53035182	1.6965	7.63066e-07	-	-	receptor-like protein kinase [Glycine max]
gnl|UG|Gma#S53088412	1.68727	1.41419e-10	-	-	unknown [Glycine max]
gnl|UG|Gma#S47712510	1.66388	1.41247e-11	-	-	Histone H3.2
gnl|UG|Gma#S53089770	1.64666	5.11896e-10	-	-	unknown [Glycine max]
gnl|UG|Gma#S15939020	1.57443	3.53366e-05	-	-	unknown [Glycine max]
gnl|UG|Gma#S4909745	1.55544	0	-	-
gnl|UG|Gma#S47157108	1.51731	6.19504e-14	-	-
gnl|UG|Gma#S39318414	1.45643	3.77444e-07	-	-	unknown [Glycine max]
gnl|UG|Gma#S45534396	1.45355	1.97176e-13	-	-	unknown [Glycine max]
gnl|UG|Gma#S48312398	1.43622	0	-	-	abscisic acid 8'-hydroxylase [Glycine max]
gnl|UG|Gma#S52648837	1.39749	2.88814e-12	-	-	unknown [Glycine max]
gnl|UG|Gma#S47710610	1.36638	8.06816e-05	-	-	unknown [Glycine max]
gnl|UG|Gma#S53089759	1.34611	1.15987e-11	-	-	unknown [Glycine max]
gnl|UG|Gma#S39301519	1.26282	2.41302e-06	-	-	unknown [Glycine max]
gnl|UG|Gma#S52635156	1.24638	1.49036e-12	-	-	unknown [Glycine max]
gnl|UG|Gma#S52642377	1.23558	1.33805e-10	-	-	P72 DEAD box protein [Pisum sativum]
gnl|UG|Gma#S48314346	1.2277	0	-	-	unknown [Glycine max]
gnl|UG|Gma#S53086707	1.2159	2.4948e-08	-	-	unknown [Glycine max]
gnl|UG|Gma#S5101199	1.20196	2.76654e-11	-	-
gnl|UG|Gma#S52657004	1.20034	4.0843e-06	-	-	unknown [Glycine max]
gnl|UG|Gma#S52645420	1.20008	1.26966e-09	-	-	unknown [Glycine max]
gnl|UG|Gma#S53085564	1.19249	8.27408e-06	-	-	unknown [Glycine max]
gnl|UG|Gma#S36150835	1.15538	3.77476e-13	-	-	unknown [Glycine max]
gnl|UG|Gma#S48313129	1.15079	1.63392e-08	-	-	unknown [Glycine max]
gnl|UG|Gma#S45538515	1.14531	1.7164e-13	-	-	unknown [Glycine max]
gnl|UG|Gma#S48315102	1.12903	9.19948e-06	-	-	unknown [Glycine max]
gnl|UG|Gma#S48313174	1.10682	1.02628e-06	-	-	unknown [Glycine max]
gnl|UG|Gma#S45565534	1.09522	1.22766e-05	-	-	unknown [Glycine max]
gnl|UG|Gma#S39312992	1.09001	2.25908e-12	-	-	unknown [Glycine max]
gnl|UG|Gma#S53085199	1.05839	3.14148e-12	-	-	unknown [Glycine max]
gnl|UG|Gma#S48315849	1.05499	1.5435e-11	-	-	Stress-related protein; AltName: Full=PvSRP
gnl|UG|Gma#S48315474	1.05124	1.38645e-12	-	-	unknown [Glycine max]
gnl|UG|Gma#S39318155	1.04888	2.66086e-05	-	-	unknown [Glycine max]
gnl|UG|Gma#S16522841	1.04218	1.67003e-06	-	-	predicted protein [Populus trichocarpa]
gnl|UG|Gma#S53089313	1.03664	9.24388e-05	-	-	unknown [Glycine max]
gnl|UG|Gma#S53089714	1.02905	3.02662e-07	-	-	unknown [Glycine max]
gnl|UG|Gma#S52653314	1.01915	4.11856e-05	-	-	unknown [Glycine max]
gnl|UG|Gma#S52436387	-1.00136	8.60334e-15	-	-	C4H [Glycine max]
gnl|UG|Gma#S53087263	-1.00137	1.03556e-06	-	-	unknown [Glycine max]
gnl|UG|Gma#S52666397	-1.02548	0	-	-	unknown [Glycine max]
gnl|UG|Gma#S53086179	-1.0448	3.48558e-39	-	-	unknown [Glycine max]
gnl|UG|Gma#S39315940	-1.04552	1.60813e-11	-	-	unknown [Glycine max]
gnl|UG|Gma#S45562011	-1.05998	1.43096e-07	-	-	unknown [Glycine max]
gnl|UG|Gma#S48314465	-1.06112	1.80707e-23	-	-	unknown [Glycine max]
gnl|UG|Gma#S18530751	-1.06861	6.96938e-05	-	-	unknown [Glycine max]
gnl|UG|Gma#S48312667	-1.07527	4.66312e-08	-	-	GDP-D-mannose pyrophosphorylase [Glycine max]
gnl|UG|Gma#S39311041	-1.07605	2.56386e-05	-	-	unknown [Glycine max]
gnl|UG|Gma#S45561550	-1.07763	6.57292e-10	-	-	unknown [Glycine max]
gnl|UG|Gma#S47705647	-1.08284	6.59076e-09	-	-	unknown [Glycine max]
gnl|UG|Gma#S53087963	-1.08707	4.76778e-08	-	-	unknown [Glycine max]
gnl|UG|Gma#S48315968	-1.11351	4.1153e-14	-	-	unknown [Glycine max]
gnl|UG|Gma#S52659679	-1.12367	1.34128e-08	-	-	ubiquitin-conjugating enzyme, putative [Arabidopsis thaliana]
gnl|UG|Gma#S39303668	-1.12608	0.000121267	-	-	unknown [Glycine max]
gnl|UG|Gma#S53094833	-1.13282	9.39786e-71	-	-	unknown [Glycine max]
gnl|UG|Gma#S52667172	-1.13378	3.06066e-08	-	-	unknown [Glycine max]
gnl|UG|Gma#S39301686	-1.14138	2.9652e-17	-	-	unknown [Glycine max]
gnl|UG|Gma#S53086382	-1.15556	0.000122085	-	-	unknown [Glycine max]
gnl|UG|Gma#S16523684	-1.15678	1.49195e-12	-	-
gnl|UG|Gma#S53089932	-1.15738	9.72426e-07	-	-	UDP-galactose transporter, putative [Ricinus communis]
gnl|UG|Gma#S5146414	-1.15857	7.10068e-06	-	-	peroxidase precursor [Glycine max]
gnl|UG|Gma#S39313278	-1.16298	1.07694e-12	-	-	unknown [Glycine max]
gnl|UG|Gma#S52646085	-1.17152	1.15737e-21	-	-	unknown [Glycine max]
gnl|UG|Gma#S53087228	-1.1761	4.2896e-09	-	-	unknown [Glycine max]
gnl|UG|Gma#S52653271	-1.18849	3.62968e-06	-	-	unknown [Glycine max]
gnl|UG|Gma#S45559610	-1.19503	1.23081e-12	-	-	unknown [Glycine max]
gnl|UG|Gma#S52635824	-1.1995	1.83921e-07	-	-	unknown [Glycine max]
gnl|UG|Gma#S22951432	-1.20347	2.66688e-11	-	-	predicted protein [Populus trichocarpa]
gnl|UG|Gma#S53086512	-1.20793	1.41925e-12	-	-	unknown [Glycine max]
gnl|UG|Gma#S45531115	-1.20799	8.89296e-18	-	-	unknown [Glycine max]
gnl|UG|Gma#S45533315	-1.23483	2.9753e-06	-	-	unknown [Glycine max]
gnl|UG|Gma#S15850234	-1.24079	4.7882e-11	-	-	unknown [Glycine max]
gnl|UG|Gma#S48316380	-1.26207	4.14604e-53	-	-	peroxisomal fatty acid beta-oxidation multifunctional protein [Glycine max]
gnl|UG|Gma#S39318497	-1.26343	2.54838e-05	-	-	unknown [Glycine max]
gnl|UG|Gma#S48314730	-1.27007	1.37517e-27	-	-	unknown [Glycine max]
gnl|UG|Gma#S53090097	-1.27321	1.00454e-10	-	-	unknown [Glycine max]
gnl|UG|Gma#S47723396	-1.27771	1.25075e-26	-	-	unknown [Glycine max]
gnl|UG|Gma#S45564135	-1.29079	1.33966e-110	-	-	unknown [Glycine max]
gnl|UG|Gma#S16523240	-1.29425	5.78286e-11	-	-
gnl|UG|Gma#S48314777	-1.30075	2.7955e-20	-	-	unknown [Glycine max]
gnl|UG|Gma#S53084553	-1.32193	1.65736e-12	-	-	unknown [Glycine max]
gnl|UG|Gma#S16521648	-1.32644	1.14948e-26	-	-	unknown [Glycine max]
gnl|UG|Gma#S48314084	-1.32815	6.2127e-10	-	-	unknown [Glycine max]
gnl|UG|Gma#S52661083	-1.33276	6.95174e-13	-	-	unknown [Glycine max]
gnl|UG|Gma#S45565802	-1.35674	1.18186e-14	-	-	unknown [Glycine max]
gnl|UG|Gma#S53085158	-1.35927	8.16184e-19	-	-	unknown [Glycine max]
gnl|UG|Gma#S22953041	-1.35966	1.58407e-08	-	-	ADP-ribosylation factor [Arabidopsis lyrata subsp. lyrata]
gnl|UG|Gma#S4935632	-1.38768	1.45904e-08	-	-	Aux/IAA protein [Glycine max]
gnl|UG|Gma#S39314717	-1.39309	7.89274e-11	-	-	germin-like protein 3 [Glycine max]
gnl|UG|Gma#S52662055	-1.39606	1.79275e-07	-	-	unknown [Glycine max]
gnl|UG|Gma#S48314783	-1.402	1.51882e-21	-	-	ADP-ribosylation factor [Hyacinthus orientalis]
gnl|UG|Gma#S36150337	-1.42046	4.82778e-05	-	-	unknown [Glycine max]
gnl|UG|Gma#S45532649	-1.47796	0	-	-	hypothetical protein [Vitis vinifera]
gnl|UG|Gma#S53087595	-1.51286	3.61446e-07	-	-	unknown [Glycine max]
gnl|UG|Gma#S4971486	-1.53189	8.55268e-56	-	-	putative 60S ribosomal protein L39 [Oryza sativa Japonica Group]
gnl|UG|Gma#S23061855	-1.54402	2.27326e-06	-	-	unknown [Glycine max]
gnl|UG|Gma#S6673779	-1.5573	1.07394e-26	-	-	hypothetical protein [Arabidopsis thaliana]
gnl|UG|Gma#S52661803	-1.57967	4.1372e-25	-	-	unknown [Glycine max]
gnl|UG|Gma#S23065941	-1.59384	1.4316e-05	-	-	unknown [Glycine max]
gnl|UG|Gma#S45531282	-1.6009	0.000123051	-	-	unknown [Glycine max]
gnl|UG|Gma#S48314219	-1.60226	3.24926e-26	-	-	unknown [Glycine max]
gnl|UG|Gma#S45536377	-1.61541	1.09602e-10	-	-	unknown [Glycine max]
gnl|UG|Gma#S48314982	-1.62007	1.69341e-90	-	-	tubulin A [Glycine max]
gnl|UG|Gma#S19676859	-1.62181	2.09172e-30	-	-
gnl|UG|Gma#S52641765	-1.6302	4.69594e-05	-	-	unnamed protein product [Vitis vinifera]
gnl|UG|Gma#S23066289	-1.6544	1.79235e-05	-	-	unknown [Glycine max]
gnl|UG|Gma#S52646661	-1.65593	8.07638e-63	-	-	unknown [Glycine max]
gnl|UG|Gma#S22951932	-1.66504	8.82494e-09	-	-	PREDICTED: hypothetical protein [Vitis vinifera]
gnl|UG|Gma#S48313164	-1.66686	1.39801e-13	-	-	unknown [Glycine max]
gnl|UG|Gma#S53086966	-1.67154	9.79928e-11	-	-	unknown [Glycine max]
gnl|UG|Gma#S48316174	-1.67363	2.36764e-24	-	-	unknown [Glycine max]
gnl|UG|Gma#S48313429	-1.71031	1.33536e-07	-	-	ribosomal protein L37 [Glycine max]
gnl|UG|Gma#S23063629	-1.76907	1.58612e-07	-	-	unknown [Glycine max]
gnl|UG|Gma#S53088026	-1.77313	2.39208e-05	-	-	unknown [Glycine max]
gnl|UG|Gma#S23066872	-1.78958	8.99804e-06	-	-	somatic embryogenesis receptor-like kinase-like protein [Glycine max]
gnl|UG|Gma#S23061832	-1.78958	8.99804e-06	-	-	unknown [Glycine max]
gnl|UG|Gma#S39316815	-1.86507	1.16991e-35	-	-	peroxidase 1 [Sesbania rostrata]
gnl|UG|Gma#S53085044	-1.86921	7.44724e-05	-	-	unknown [Glycine max]
gnl|UG|Gma#S53088988	-1.87811	7.38598e-08	-	-	unknown [Glycine max]
gnl|UG|Gma#S53087048	-2.00039	5.61322e-41	-	-	Brassinosteroid-regulated protein BRU1; Flags: Precursor
gnl|UG|Gma#S52648564	-2.15245	1.8665e-05	-	-	MADS-box protein [Medicago truncatula]
gnl|UG|Gma#S4990671	-2.1745	5.03186e-05	-	-	unknown [Glycine max]
gnl|UG|Gma#S53087093	-2.27191	9.26364e-07	-	-	unknown [Glycine max]
gnl|UG|Gma#S22951467	-2.27354	6.64704e-13	-	-	putative fasciclin-like arabinogalactan protein FLA2 [Trifolium pratense]
gnl|UG|Gma#S56462968	-2.34236	2.84034e-15	-	-	unknown [Glycine max]
gnl|UG|Gma#S48314188	-2.34962	0	-	-	unknown [Glycine max]
gnl|UG|Gma#S5022688	-2.35565	4.8661e-80	-	-	unknown [Glycine max]
gnl|UG|Gma#S5095696	-2.37773	2.59152e-19	-	-
gnl|UG|Gma#S5146815	-2.41074	2.14764e-36	-	-	GTP binding protein [Glycine max]
gnl|UG|Gma#S15849194	-2.41504	7.71938e-05	-	-	unknown [Glycine max]
gnl|UG|Gma#S53088432	-2.46144	6.29116e-77	-	-	unknown [Glycine max]
gnl|UG|Gma#S48316389	-2.59384	2.79856e-09	-	-	unknown [Glycine max]
gnl|UG|Gma#S5146395	-2.66009	2.41742e-22	-	-	Proteasome subunit alpha type-5; AltName: Full=20S proteasome alpha subunit E; AltName: Full=20S proteasome subunit alpha-5
gnl|UG|Gma#S45547575	-2.73123	9.2577e-58	-	-	unknown [Glycine max]
gnl|UG|Gma#S53089267	-2.73697	2.26478e-05	-	-	unknown [Glycine max]
gnl|UG|Gma#S53087070	-2.85688	0.000100526	-	-	unknown [Glycine max]
gnl|UG|Gma#S52644003	-3.35207	5.06198e-07	-	-	unknown [Glycine max]
gnl|UG|Gma#S52657336	-3.49313	2.35936e-12	-	-	unknown [Glycine max]
gnl|UG|Gma#S52647217	-3.92705	1.52059e-50	-	-	DNA mismatch repair protein [Petunia x hybrida]
gnl|UG|Gma#S53084810	-8.79442	3.39104e-05	-	-	unknown [Glycine max]
gnl|UG|Gma#S16522421	-9.28077	5.51214e-07	-	-
gnl|UG|Gma#S5040523	-9.53333	3.53708e-08	-	-
gnl|UG|Gma#S4964747	-9.74651	2.26972e-09	-	-	unnamed protein product [Vitis vinifera]
gnl|UG|Gma#S46822423	-10.098	9.34592e-12	-	-
gnl|UG|Gma#S39305591	-12.1836	1.55019e-47	-	-	unknown [Glycine max]
gnl|UG|Gma#S48312622	4.6223	7.49998e-05	-	-
gnl|UG|Gma#S5146693	10.4315	1.08802e-14	0.52878	0.467906	phosphoinositide-specific phospholipase C P25 [Glycine max]
gnl|UG|Gma#S39307301	9.99577	4.61502e-11	-0.513996	0.418152	unknown [Glycine max]
gnl|UG|Gma#S53090447	9.95274	9.29142e-11	0.0524674	0.993054	cation diffusion facilitator 9 [Stylosanthes hamata]
gnl|UG|Gma#S53089802	9.55267	2.5082e-08	-0.207953	0.413186	unknown [Glycine max]
gnl|UG|Gma#S5103249	9.49386	5.04978e-08	-0.247928	0.627528	predicted protein [Populus trichocarpa]
gnl|UG|Gma#S53090602	9.43254	1.01667e-07	0.380822	0.614828	unknown [Glycine max]
gnl|UG|Gma#S23061569	9.36851	2.04688e-07	-0.812293	0.1764	conserved hypothetical protein [Ricinus communis]
gnl|UG|Gma#S48315819	9.15482	1.67041e-06	0.867752	0.293034	cytokinin-regulated kinase [Glycine max]
gnl|UG|Gma#S4912895	9.15482	1.67041e-06	0.496625	0.410402	PREDICTED: hypothetical protein [Vitis vinifera]
gnl|UG|Gma#S6676343	8.99435	6.77086e-06	0.859608	0.129342	PREDICTED: hypothetical protein [Vitis vinifera]
gnl|UG|Gma#S47346584	8.90689	1.36318e-05	0.89743	0.0683266
gnl|UG|Gma#S47711991	8.60733	0.000111246	0.0524674	0.993054	MYB transcription factor MYB76 [Glycine max]
gnl|UG|Gma#S5137203	8.60733	0.000111246	0.710493	0.276114
gnl|UG|Gma#S42153518	5.65162	7.49998e-05	0.59368	0.678594	unknown [Glycine max]
gnl|UG|Gma#S48316466	5.16317	4.714e-05	0.183824	0.48915	hydrolase, alpha/beta fold family protein [Arabidopsis lyrata subsp. lyrata]
gnl|UG|Gma#S39313956	4.62936	2.85492e-05	0.526077	1.71263e-12	unknown [Glycine max]
gnl|UG|Gma#S48315531	4.44906	8.28946e-08	0.646899	8.94882e-06	UGT1 [Pueraria montana var. lobata]
gnl|UG|Gma#S53087628	3.82462	7.5e-05	0.876639	0.0204104	unknown [Glycine max]
gnl|UG|Gma#S5124999	3.82462	7.5e-05	-0.584467	0.061859
gnl|UG|Gma#S5047466	3.62012	1.02364e-09	0.957087	3.3662e-13	unknown [Glycine max]
gnl|UG|Gma#S53087975	3.61121	0.000121668	0.89743	0.0683266	unknown [Glycine max]
gnl|UG|Gma#S39309968	3.56207	4.9738e-14	0.924613	2.51576e-13	unknown [Glycine max]
gnl|UG|Gma#S36151163	3.56161	7.0166e-13	-0.75172	4.25854e-06	unknown [Glycine max]
gnl|UG|Gma#S53086383	3.54107	1.68217e-05	-0.594844	0.143113	unknown [Glycine max]
gnl|UG|Gma#S36141526	3.53653	9.71192e-06	-0.516884	0.245638
gnl|UG|Gma#S48315862	3.43266	7.51856e-05	-0.124663	0.849694	neoxanthin cleavage enzyme [Vigna unguiculata]
gnl|UG|Gma#S48535559	3.42867	4.4573e-08	-0.686564	1.54824e-17	unknown [Glycine max]
gnl|UG|Gma#S34273499	3.30357	3.62692e-09	-0.155879	0.208274	MYB transcription factor MYB76 [Glycine max]
gnl|UG|Gma#S45560659	3.28997	1.68217e-05	-0.638492	0.197789	unknown [Glycine max]
gnl|UG|Gma#S21537643	3.25672	3.09964e-06	-0.427993	0.407344	unknown [Glycine max]
gnl|UG|Gma#S45556049	3.19036	2.8551e-05	0.978378	3.0366e-07	unknown [Glycine max]
gnl|UG|Gma#S45557808	3.18261	1.1724e-13	0.750907	6.30476e-06	unknown [Glycine max]
gnl|UG|Gma#S23063923	3.14273	4.729e-05	0.501881	0.56902	PREDICTED: hypothetical protein [Vitis vinifera]
gnl|UG|Gma#S46714555	3.13553	1.27729e-08	0.428094	0.594062
gnl|UG|Gma#S5146592	2.97389	5.52044e-06	0.0509318	0.825832	Guanine nucleotide-binding protein alpha-2 subunit; Short=GP-alpha-2
gnl|UG|Gma#S53084584	2.95681	0.000117757	-0.348136	0.285572	unknown [Glycine max]
gnl|UG|Gma#S36142771	2.94223	9.71224e-06	-0.06501	0.89503
gnl|UG|Gma#S53088460	2.90161	5.52048e-06	-0.991283	0.351702	unknown [Glycine max]
gnl|UG|Gma#S47238540	2.78826	9.50284e-07	0.332382	0.632392
gnl|UG|Gma#S39301305	2.76874	6.35666e-05	-0.40632	0.73709	unknown [Glycine max]
gnl|UG|Gma#S46453935	2.76217	3.62692e-09	0.794416	0.254028
gnl|UG|Gma#S39307827	2.64191	5.20486e-07	0.303649	0.16052	unknown [Glycine max]
gnl|UG|Gma#S53085913	2.60242	1.81504e-05	0.732655	1.08754e-06	unknown [Glycine max]
gnl|UG|Gma#S52658530	2.60242	1.81504e-05	-0.974005	0.63214
gnl|UG|Gma#S44358738	2.57376	5.5563e-06	0.370487	0.174486	NAC domain protein [Glycine max]
gnl|UG|Gma#S48315866	2.5718	1.5099e-13	-0.539184	9.98904e-08	unknown [Glycine max]
gnl|UG|Gma#S45552420	2.55834	4.4573e-08	0.0144271	0.970328	unknown [Glycine max]
gnl|UG|Gma#S36145598	2.54691	3.05534e-13	-0.986137	6.6074e-16	unknown [Glycine max]
gnl|UG|Gma#S48315605	2.53653	1.02086e-05	0.236288	0.472986	predicted protein [Populus trichocarpa]
gnl|UG|Gma#S48316331	2.53051	2.38926e-08	0.894678	0.00171597	potassium channel tetramerization domain-containing protein, putative [Ricinus communis]
gnl|UG|Gma#S52644079	2.50048	2.38926e-08	0.140107	0.605846	predicted protein [Populus trichocarpa]
gnl|UG|Gma#S48312660	2.44883	2.835e-07	0.983832	6.88538e-05	unknown [Glycine max]
gnl|UG|Gma#S5146355	2.44016	7.0166e-13	0.0585897	0.71543	plasma membrane Ca2+-ATPase [Glycine max]
gnl|UG|Gma#S48315572	2.43266	2.87428e-05	0.651015	0.0334556	ClpB [Phaseolus lunatus]
gnl|UG|Gma#S48546534	2.38466	1.40422e-05	0.0655883	0.769564	type 1 metallothionein [Vigna radiata var. radiata]
gnl|UG|Gma#S48316349	2.34128	7.09384e-06	-0.648765	1.3717e-75	unknown [Glycine max]
gnl|UG|Gma#S45563409	2.33312	1.34337e-13	0.236262	0.119206	unknown [Glycine max]
gnl|UG|Gma#S52665576	2.31984	1.53886e-07	0.24522	0.398482	unknown [Glycine max]
gnl|UG|Gma#S48316268	2.2709	9.83658e-14	0.268697	0.0358352	protein phosphatase 2C [Medicago sativa]
gnl|UG|Gma#S36146775	2.26734	1.1724e-13	-0.00305721	0.989724	unnamed protein product [Vitis vinifera]
gnl|UG|Gma#S45554853	2.25294	1.59872e-14	-0.589574	3.08146e-20	unknown [Glycine max]
gnl|UG|Gma#S39309106	2.2289	4.47516e-08	0.223658	0.0768252	unknown [Glycine max]
gnl|UG|Gma#S53084560	2.2289	1.30735e-05	0.989457	0.00176673	unknown [Glycine max]
gnl|UG|Gma#S48312952	2.19036	2.70052e-06	0.667703	0.348278	unknown [Glycine max]
gnl|UG|Gma#S52436385	2.18693	5.97426e-07	0.120133	0.830428	AIR12 [Glycine max]
gnl|UG|Gma#S35708816	2.18395	1.20348e-12	-0.119668	0.543452	allene oxide synthase [Glycine max]
gnl|UG|Gma#S48314281	2.17699	3.11406e-07	-0.799903	0.0100419	predicted protein [Populus trichocarpa]
gnl|UG|Gma#S48313273	2.13905	3.64164e-09	-0.570531	0.013588	predicted protein [Populus trichocarpa]
gnl|UG|Gma#S53089114	2.12862	6.87896e-09	-0.661575	0.002958	unknown [Glycine max]
gnl|UG|Gma#S15942451	2.1219	0.000108428	0.630912	0.189209	predicted protein [Populus trichocarpa]
gnl|UG|Gma#S45565607	2.11377	1.91784e-06	-0.193279	0.277298
gnl|UG|Gma#S48315495	2.07597	1.09403e-06	0.408945	0.116431	PREDICTED: hypothetical protein isoform 2 [Vitis vinifera]
gnl|UG|Gma#S17640657	2.0535	1.09246e-13	0.0592803	0.743298	unknown [Glycine max]
gnl|UG|Gma#S45547568	2.02057	1.36719e-05	-0.122516	0.482524	unknown [Glycine max]
gnl|UG|Gma#S48312664	2.01965	7.07616e-08	0.818553	0.378486	unknown [Glycine max]
gnl|UG|Gma#S39313176	2.00232	2.20026e-09	0.736909	2.43824e-08	unknown [Glycine max]
gnl|UG|Gma#S48316412	1.99889	0	-0.692721	4.29966e-06	predicted protein [Populus trichocarpa]
gnl|UG|Gma#S48315983	1.99848	3.39284e-13	0.73344	2.62012e-13	WRKY23 [Glycine max]
gnl|UG|Gma#S5146428	1.98407	2.11956e-05	0.913412	0.0452246	phosphoenolpyruvate carboxylase kinase [Glycine max]
gnl|UG|Gma#S39311963	1.97424	1.47216e-13	0.0829311	0.537708	unknown [Glycine max]
gnl|UG|Gma#S48312560	1.93507	9.1962e-05	-0.709802	0.00773282	unknown [Glycine max]
gnl|UG|Gma#S50900210	1.92065	9.3613e-10	0.985786	0.00379084	allantoate amidohydrolase [Glycine max]
gnl|UG|Gma#S5126948	1.90842	1.27818e-07	0.0174874	0.989526	predicted protein [Populus trichocarpa]
gnl|UG|Gma#S48315965	1.89174	0	0.144105	0.0446436
gnl|UG|Gma#S48313651	1.88129	3.02248e-05	0.0139392	0.978408	BRASSINOSTEROID INSENSITIVE 1-associated receptor kinase 1 precursor, putative [Ricinus communis]
gnl|UG|Gma#S52637789	1.87473	8.72192e-13	0.613671	0.00777408	carbonic anhydrase, putative [Ricinus communis]
gnl|UG|Gma#S53087713	1.86898	1.88072e-13	-0.117859	0.492076	unknown [Glycine max]
gnl|UG|Gma#S5146174	1.84755	0	-0.814195	5.86974e-13	ascorbate oxidase precursor [Glycine max]
gnl|UG|Gma#S53085841	1.8277	2.55812e-07	-0.390349	0.235116	unknown [Glycine max]
gnl|UG|Gma#S4936922	1.82561	5.6928e-06	0.752072	0.220266	elongation factor-1 alpha [Ignatius tetrasporus]
gnl|UG|Gma#S52661701	1.81575	1.47201e-07	-0.74549	2.91822e-05
gnl|UG|Gma#S5146663	1.80888	0	0.115654	0.500498	SCOF-1 [Glycine max]
gnl|UG|Gma#S46585365	1.80465	3.96776e-07	0.384058	0.331346
gnl|UG|Gma#S48316333	1.79191	6.0534e-09	0.0544923	0.72185	unknown [Glycine max]
gnl|UG|Gma#S47707824	1.78162	1.5099e-13	0.155246	0.234038
gnl|UG|Gma#S18531297	1.77535	0	0.667094	6.48238e-12	hypothetical protein NitaMp027 [Nicotiana tabacum]
gnl|UG|Gma#S48315925	1.76891	0	-0.551309	0.011202	PREDICTED: hypothetical protein [Vitis vinifera]
gnl|UG|Gma#S53084916	1.76553	6.70832e-10	0.794416	0.254028	unknown [Glycine max]
gnl|UG|Gma#S48312719	1.76222	3.10446e-09	0.143608	0.68672	predicted protein [Populus trichocarpa]
gnl|UG|Gma#S53085121	1.73818	1.19016e-13	0.498375	0.309762	unknown [Glycine max]
gnl|UG|Gma#S48315341	1.73543	0	-0.0935039	0.44254	Heat shock 70 kDa protein, mitochondrial; Flags: Precursor
gnl|UG|Gma#S52658192	1.72565	8.58226e-07	0.193083	0.707476	TPA: TPA_exp: putative phytosulfokine peptide precursor [Glycine max]
gnl|UG|Gma#S53089394	1.72356	5.04042e-14	0.138261	0.341992	unknown [Glycine max]
gnl|UG|Gma#S52640776	1.68567	0	0.184433	0.137325	unknown [Glycine max]
gnl|UG|Gma#S39304656	1.68399	8.65974e-15	0.0227778	0.750134	unknown [Glycine max]
gnl|UG|Gma#S53085398	1.6769	9.34844e-05	-0.662419	0.434628	unknown [Glycine max]
gnl|UG|Gma#S48315582	1.65969	3.57492e-14	-0.0111048	0.966506	PREDICTED: hypothetical protein [Vitis vinifera]
gnl|UG|Gma#S48315668	1.65674	5.53336e-13	0.39165	0.264286	unknown [Glycine max]
gnl|UG|Gma#S53090246	1.64491	2.95516e-10	-0.583947	2.31144e-11	unknown [Glycine max]
gnl|UG|Gma#S48312794	1.64338	3.66374e-14	-0.500063	0.0617864	unknown [Glycine max]
gnl|UG|Gma#S53086257	1.63923	0	-0.680373	6.64184e-06	unknown [Glycine max]
gnl|UG|Gma#S5109725	1.63467	0	0.335678	0.0958508	conserved hypothetical protein [Ricinus communis]
gnl|UG|Gma#S23061749	1.63022	2.60902e-10	-0.571091	0.000137862	pyruvate decarboxylase 1 [Lotus corniculatus]
gnl|UG|Gma#S48315540	1.62705	0	0.780345	3.4861e-13	zinc finger protein [Cicer arietinum]
gnl|UG|Gma#S45540757	1.62006	2.5313e-14	0.365385	1.30917e-12	unknown [Glycine max]
gnl|UG|Gma#S39311502	1.60316	9.52118e-09	-0.445767	0.0350588	unknown [Glycine max]
gnl|UG|Gma#S39317517	1.59225	1.02392e-10	0.891619	5.60292e-06	unknown [Glycine max]
gnl|UG|Gma#S53088084	1.58148	5.18666e-11	0.310417	0.45886	unknown [Glycine max]
gnl|UG|Gma#S7113320	1.56981	7.83988e-11	0.487368	0.0171534	resistance protein KR4 [Glycine max]
gnl|UG|Gma#S48312181	1.5549	0	0.883092	1.47836e-08	PREDICTED: hypothetical protein [Vitis vinifera]
gnl|UG|Gma#S48313584	1.54662	1.59872e-14	0.855107	1.34315e-12	PREDICTED: similar to polyubiquitin [Vitis vinifera]
gnl|UG|Gma#S48314645	1.53208	4.94272e-13	0.118812	0.300726	unknown [Glycine max]
gnl|UG|Gma#S47124447	1.53175	4.63454e-10	-0.275509	0.55329
gnl|UG|Gma#S48313629	1.53055	0	0.709269	1.97287e-12	Seed lipoxygenase
gnl|UG|Gma#S48316069	1.52768	1.38833e-09	-0.806917	0.064115	protein phosphatase 2c, putative [Ricinus communis]
gnl|UG|Gma#S48316160	1.51085	1.17462e-13	-0.845641	0.013148
gnl|UG|Gma#S4936839	1.50932	1.20367e-06	0.818553	0.114824	unknown [Glycine max]
gnl|UG|Gma#S48315535	1.47796	8.91034e-07	0.184083	0.407844	Glycerol-3-phosphate transporter, putative [Ricinus communis]
gnl|UG|Gma#S39301912	1.45445	1.09246e-13	0.968716	6.73906e-13	unknown [Glycine max]
gnl|UG|Gma#S53086388	1.44162	2.49262e-05	0.946471	0.075478	unknown [Medicago truncatula]
gnl|UG|Gma#S45561707	1.44135	3.58824e-13	-0.135515	0.45795	unknown [Glycine max]
gnl|UG|Gma#S36151590	1.43469	1.2181e-05	-0.905578	0.00164034	Protein of unknown function DUF1666 [Medicago truncatula]
gnl|UG|Gma#S5105698	1.42993	2.67908e-10	-0.698882	0.020907
gnl|UG|Gma#S53085193	1.42247	2.70228e-13	-0.323105	0.00107494	unknown [Glycine max]
gnl|UG|Gma#S5127508	1.42183	9.56836e-09	0.456697	0.37609	unknown [Glycine max]
gnl|UG|Gma#S52654363	1.41236	0	-0.662906	9.6677e-14	hypothetical protein MtrDRAFT_AC148340g20v2 [Medicago truncatula]
gnl|UG|Gma#S52634684	1.40808	5.79488e-10	0.799023	2.1283e-06	predicted protein [Populus trichocarpa]
gnl|UG|Gma#S39314801	1.40274	0	0.663216	0.0163658	PREDICTED: hypothetical protein [Vitis vinifera]
gnl|UG|Gma#S48315756	1.39594	0	-0.0834364	0.701204	unknown [Glycine max]
gnl|UG|Gma#S48316066	1.3857	1.29974e-05	0.222685	0.321732	CM0216.300.nc [Lotus japonicus]
gnl|UG|Gma#S48316278	1.38295	6.4393e-15	0.1136	0.7663	SRC2 [Glycine max]
gnl|UG|Gma#S5146205	1.38149	2.13508e-09	0.187021	0.486048	syringolide-induced protein B13-1-9 [Glycine max]
gnl|UG|Gma#S45549222	1.37317	1.27173e-08	0.931694	2.27592e-05	unknown [Glycine max]
gnl|UG|Gma#S52647552	1.35792	4.17888e-13	-0.160328	0.0053351	predicted protein [Populus trichocarpa]
gnl|UG|Gma#S52651576	1.35785	2.0517e-13	0.00294647	0.970564	unknown [Glycine max]
gnl|UG|Gma#S45551929	1.35328	1.84075e-13	0.810398	2.05148e-12	unknown [Glycine max]
gnl|UG|Gma#S48315810	1.34675	6.59402e-09	-0.174095	0.600968	VTC2-like protein [Actinidia chinensis]
gnl|UG|Gma#S48316175	1.33666	4.2104e-12	0.383829	0.0129527	E3 ubiquitin ligase PUB14, putative [Ricinus communis]
gnl|UG|Gma#S53087862	1.33347	6.6286e-07	0.0715881	0.761148	unknown [Glycine max]
gnl|UG|Gma#S48314159	1.33192	2.94568e-11	0.500526	0.000390112	unknown protein [Glycine max]
gnl|UG|Gma#S26574424	1.30487	3.90798e-14	0.833304	2.48246e-13	RAV-like DNA-binding protein [Glycine max]
gnl|UG|Gma#S5104973	1.28905	2.0517e-13	0.675337	0.205358
gnl|UG|Gma#S53086625	1.28058	2.22044e-16	0.101649	0.466544	unknown [Glycine max]
gnl|UG|Gma#S45562032	1.26489	5.85338e-06	0.105418	0.477552	unknown [Glycine max]
gnl|UG|Gma#S48316644	1.26337	4.35874e-13	0.683917	6.2328e-13	NAC2 protein [Glycine max]
gnl|UG|Gma#S45557129	1.2512	3.93018e-13	0.600453	0	unknown [Glycine max]
gnl|UG|Gma#S39316224	1.24474	4.01234e-13	0.446753	7.27602e-05	unknown [Glycine max]
gnl|UG|Gma#S45550156	1.22669	3.7148e-13	0.978103	3.6382e-07	transferase, transferring glycosyl groups, putative [Ricinus communis]
gnl|UG|Gma#S48313642	1.20298	1.6877e-06	-0.889135	2.47352e-05	NAC domain protein, IPR003441 [Populus trichocarpa]
gnl|UG|Gma#S5119863	1.19165	5.08966e-09	-0.0173231	0.863186	unknown [Glycine max]
gnl|UG|Gma#S48315383	1.18199	3.27738e-13	0.211369	0.063537	conserved hypothetical protein [Ricinus communis]
gnl|UG|Gma#S42152596	1.16194	4.7172e-07	-0.184193	0.629082	unknown [Glycine max]
gnl|UG|Gma#S53090458	1.13193	1.10488e-05	-0.349914	0.34046	unknown [Glycine max]
gnl|UG|Gma#S45534933	1.12509	3.55648e-12	0.940698	3.92642e-12	unknown [Glycine max]
gnl|UG|Gma#S48312348	1.11879	3.05446e-08	0.63868	0.0904864	putative zinc dependent protease [Trifolium pratense]
gnl|UG|Gma#S53085571	1.10702	6.13896e-06	-0.424543	0.133989	unknown [Glycine max]
gnl|UG|Gma#S52666192	1.0947	2.30704e-13	0.0592178	0.48718	hypothetical protein MtrDRAFT_AC148819g4v2 [Medicago truncatula]
gnl|UG|Gma#S48315672	1.09111	3.58092e-12	0.0364126	0.775096	PREDICTED: hypothetical protein [Vitis vinifera]
gnl|UG|Gma#S48316693	1.08994	2.80664e-13	-0.29311	0.13691	multidrug resistance protein ABC transporter family [Populus trichocarpa]
gnl|UG|Gma#S45563069	1.08357	3.66152e-13	-0.631933	6.48982e-06	unknown [Glycine max]
gnl|UG|Gma#S4932403	1.0781	4.43838e-11	0.296261	0.0118378
gnl|UG|Gma#S36151993	1.07778	0	0.939665	2.95468e-05	unknown [Glycine max]
gnl|UG|Gma#S39312016	1.07124	2.17872e-07	0.4902	4.03192e-05	unknown [Glycine max]
gnl|UG|Gma#S48315334	1.06701	3.38274e-05	0.418123	0.202778	predicted protein [Populus trichocarpa]
gnl|UG|Gma#S39545382	1.06701	3.38274e-05	0.211345	0.354668	WRKY42 [Glycine max]
gnl|UG|Gma#S48316373	1.05719	0	-0.448954	1.21154e-06	unknown [Glycine max]
gnl|UG|Gma#S48315534	1.04183	6.10844e-13	0.321308	1.53448e-05	WRKY23 [Glycine max]
gnl|UG|Gma#S48544240	1.01909	2.38526e-10	0.929235	0.00169095	serine-threonine protein kinase, plant-type, putative [Ricinus communis]
gnl|UG|Gma#S47160097	1.01869	8.68304e-05	0.401334	0.288192
gnl|UG|Gma#S48314987	1.0152	3.28626e-13	0.799759	0	PREDICTED: hypothetical protein [Vitis vinifera]
gnl|UG|Gma#S48313873	1.01255	4.6194e-10	-0.42207	0.000584752	homeodomain-leucine zipper protein 56 [Glycine max]
gnl|UG|Gma#S48316291	1.0105	3.85692e-13	-0.14336	0.0840916	unknown [Glycine max]
gnl|UG|Gma#S48316003	1.00042	4.06554e-10	-0.871714	1.68781e-15	unknown [Glycine max]
gnl|UG|Gma#S16631586	-1.00814	1.20515e-25	0.258098	0.000937316	monosaccharide transporter [Glycine max]
gnl|UG|Gma#S53087081	-1.02076	1.17186e-05	-0.36132	0.253524	unknown [Glycine max]
gnl|UG|Gma#S52560528	-1.03183	6.15174e-06	-0.626681	0.047005	DEAD-box RNA helicase [Glycine max]
gnl|UG|Gma#S47696544	-1.05259	7.75986e-15	-0.396385	0.075995	unknown [Glycine max]
gnl|UG|Gma#S5004660	-1.05524	1.18573e-17	0.747307	7.08e-11
gnl|UG|Gma#S48314260	-1.05739	6.32596e-07	0.308644	0.380596	hypothetical protein RCOM_1311830 [Ricinus communis]
gnl|UG|Gma#S45564104	-1.05993	4.52202e-142	0.0428882	0.592946	unknown [Glycine max]
gnl|UG|Gma#S48540161	-1.06233	4.1663e-05	-0.493255	0.000436656	GmMYB29A1 [Glycine max]
gnl|UG|Gma#S48312282	-1.06861	6.96938e-05	0.393827	0.134331	unknown [Glycine max]
gnl|UG|Gma#S45568552	-1.08826	5.63368e-08	-0.588427	0.000809364	unknown [Glycine max]
gnl|UG|Gma#S53086930	-1.09303	8.47814e-05	-0.815704	2.8915e-09	unknown [Glycine max]
gnl|UG|Gma#S48315185	-1.10316	3.21578e-12	-0.381807	0.131919	homeotic protein, putative [Ricinus communis]
gnl|UG|Gma#S53089389	-1.10384	1.58916e-88	-0.735097	3.10998e-33	unknown [Glycine max]
gnl|UG|Gma#S53086569	-1.10548	2.53838e-08	-0.378387	0.26559	unknown [Glycine max]
gnl|UG|Gma#S48316252	-1.10692	1.12169e-06	-0.458272	0.00245804	unnamed protein product [Vitis vinifera]
gnl|UG|Gma#S5146544	-1.10819	6.80876e-25	0.687439	8.31502e-09	asparagine synthetase 1 [Glycine max]
gnl|UG|Gma#S53089529	-1.10831	1.12622e-18	-0.979432	3.97798e-09	unknown [Glycine max]
gnl|UG|Gma#S39307808	-1.11476	7.2754e-05	0.327639	9.99916e-05	unknown [Glycine max]
gnl|UG|Gma#S53087240	-1.11854	8.62586e-05	-0.622355	0.078869	unknown [Glycine max]
gnl|UG|Gma#S52650398	-1.12045	0	-0.585824	1.51806e-60	unnamed protein product [Vitis vinifera]
gnl|UG|Gma#S52655296	-1.14695	5.1732e-10	0.474145	0.000419004	unknown [Glycine max]
gnl|UG|Gma#S48316686	-1.15028	0.000103102	0.336305	0.23011	NAC domain protein [Glycine max]
gnl|UG|Gma#S39309887	-1.15511	4.80158e-13	-0.320982	0.118935	unknown [Glycine max]
gnl|UG|Gma#S48314865	-1.1563	2.11936e-20	-0.631907	5.70934e-07	cytosolic ascorbate peroxidase 2 [Glycine max]
gnl|UG|Gma#S48315781	-1.16323	5.02328e-07	0.169703	0.381278	PREDICTED: hypothetical protein [Vitis vinifera]
gnl|UG|Gma#S4990985	-1.16658	9.89894e-06	0.651015	0.0334556	unknown [Glycine max]
gnl|UG|Gma#S39317232	-1.17256	2.28014e-10	-0.991283	0.17365	unknown [Glycine max]
gnl|UG|Gma#S53086342	-1.183	4.9954e-07	-0.137504	0.840834	unknown [Glycine max]
gnl|UG|Gma#S48313171	-1.21464	5.81452e-10	0.664186	0.00074452	predicted protein [Populus trichocarpa]
gnl|UG|Gma#S45548820	-1.21978	1.80599e-07	-0.537336	0.000520458	unknown [Glycine max]
gnl|UG|Gma#S53084968	-1.22224	9.41584e-07	0.388565	0.52559	unknown [Glycine max]
gnl|UG|Gma#S53086632	-1.23198	4.33992e-61	-0.359019	0.00055439	unknown [Glycine max]
gnl|UG|Gma#S53088055	-1.24356	1.06639e-09	-0.166886	0.357208	unknown [Glycine max]
gnl|UG|Gma#S53090419	-1.24547	1.2639e-10	-0.62975	0.17385	unknown [Glycine max]
gnl|UG|Gma#S47713930	-1.2606	5.01786e-05	-0.616671	0.135212	monosaccharide transporter [Glycine max]
gnl|UG|Gma#S5132447	-1.28537	1.52648e-53	0.265977	6.58676e-05	unknown [Glycine max]
gnl|UG|Gma#S53090079	-1.29186	1.14215e-08	-0.95405	0.008574	unknown [Glycine max]
gnl|UG|Gma#S39308939	-1.33007	2.33022e-09	0.326271	0.367788	unknown [Glycine max]
gnl|UG|Gma#S53086347	-1.33525	2.1688e-13	-0.821489	3.69388e-05	unknown [Glycine max]
gnl|UG|Gma#S4891950	-1.34662	2.0821e-12	-0.684193	0.0060769
gnl|UG|Gma#S10831367	-1.353	0	0.517507	2.2782e-11	putative phosphatase [Glycine max]
gnl|UG|Gma#S48312337	-1.368	5.83198e-14	0.590328	1.40234e-06	serine hydroxymethyltransferase [Medicago truncatula]
gnl|UG|Gma#S4989549	-1.38871	1.08208e-05	0.310417	0.45886
gnl|UG|Gma#S48315196	-1.40873	1.15356e-08	0.473493	0.222764	unknown [Glycine max]
gnl|UG|Gma#S53086117	-1.41059	2.45634e-05	-0.406719	0.0158908	unknown [Glycine max]
gnl|UG|Gma#S45544169	-1.43483	9.50716e-05	-0.500749	0.324376
gnl|UG|Gma#S46473274	-1.436	5.31868e-07	0.649174	0.0080564
gnl|UG|Gma#S47464314	-1.44347	6.17002e-09	-0.490068	0.2055
gnl|UG|Gma#S48314836	-1.44434	6.44336e-43	0.271339	0.376434	Chain A, Crystal Structure Of Soybean Lipoxygenase-B
gnl|UG|Gma#S5135478	-1.44708	2.00576e-08	0.266636	0.262442
gnl|UG|Gma#S5146241	-1.47488	3.659e-87	0.573837	2.04992e-12	chitinase class I [Glycine max]
gnl|UG|Gma#S48314095	-1.53503	1.73105e-11	-0.0929843	0.597572	unknown [Glycine max]
gnl|UG|Gma#S48557138	-1.53507	2.94586e-08	-0.732147	8.5373e-05	NPR1-2 protein [Glycine max]
gnl|UG|Gma#S4883342	-1.55128	1.29025e-23	-0.722993	0.517324
gnl|UG|Gma#S39299233	-1.58432	3.4704e-07	-0.337633	0.348394	CIP7 , related [Medicago truncatula]
gnl|UG|Gma#S48312600	-1.61182	5.00158e-14	-0.974005	0.63214	ADP-glucose pyrophosphorylase large subunit PvAGPL1 [Phaseolus vulgaris]
gnl|UG|Gma#S48315080	-1.63448	8.04794e-05	0.337581	0.742116	cellulose synthase [Populus trichocarpa]
gnl|UG|Gma#S53086396	-1.63713	4.22088e-41	-0.467332	0.105191	unknown [Glycine max]
gnl|UG|Gma#S48315291	-1.66565	4.95456e-135	-0.46918	9.79166e-08	proton pyrophosphatase [Vigna radiata]
gnl|UG|Gma#S53086682	-1.66622	5.2387e-05	0.586309	0.0486754	unknown [Glycine max]
gnl|UG|Gma#S5143834	-1.68276	1.16577e-05	0.0133753	0.964022	transcription factor bZIP91 [Glycine max]
gnl|UG|Gma#S5146336	-1.69429	4.26542e-64	-0.829879	1.05227e-34	glutathione S-transferase GST 19 [Glycine max]
gnl|UG|Gma#S36299964	-1.69456	1.2681e-113	-0.504934	1.07457e-21	PR-5 protein [Glycine max]
gnl|UG|Gma#S23065547	-1.69467	2.61346e-06	-0.98692	0.0750402	malic enzyme, putative [Ricinus communis]
gnl|UG|Gma#S53086856	-1.70445	7.90298e-08	-0.790547	0.397076	unknown [Glycine max]
gnl|UG|Gma#S39310698	-1.71882	9.93428e-05	-0.451749	0.277428	unknown [Glycine max]
gnl|UG|Gma#S53086277	-1.71922	1.69277e-06	0.29992	0.0197764	unknown [Glycine max]
gnl|UG|Gma#S19677361	-1.72319	2.14496e-211	-0.618365	8.79648e-77	putative protease inhibitor [Glycine max]
gnl|UG|Gma#S53085381	-1.76226	1.9761e-42	0.125005	0.409432	unknown [Glycine max]
gnl|UG|Gma#S52666724	-1.79628	8.8202e-09	-0.650695	0.083533	unnamed protein product [Vitis vinifera]
gnl|UG|Gma#S53087028	-1.81506	1.28093e-06	0.454819	0.20696	unknown [Glycine max]
gnl|UG|Gma#S53086977	-1.8233	2.58772e-05	0.0821774	0.793854	unknown [Glycine max]
gnl|UG|Gma#S53084653	-1.8244	9.44912e-09	-0.514694	0.0719658	unknown [Glycine max]
gnl|UG|Gma#S53085898	-1.86119	6.57574e-231	-0.837373	7.62478e-09	unknown [Glycine max]
gnl|UG|Gma#S5079989	-1.90275	2.22728e-10	-0.707257	0.110946
gnl|UG|Gma#S53086439	-1.90918	2.54764e-09	0.059775	0.870076	unknown [Glycine max]
gnl|UG|Gma#S48312220	-1.95234	3.67748e-87	0.765273	0	unknown [Medicago truncatula]
gnl|UG|Gma#S18531250	-1.95396	1.51649e-06	0.841272	0.00272624
gnl|UG|Gma#S39307662	-1.96984	6.09272e-15	0.0130562	0.983908	predicted protein [Populus trichocarpa]
gnl|UG|Gma#S5109547	-1.98185	1.81384e-05	-0.25258	0.694818	unknown [Glycine max]
gnl|UG|Gma#S48315576	-1.99271	1.03255e-166	-0.606402	1.1971e-06	unknown [Glycine max]
gnl|UG|Gma#S53086482	-1.99618	9.37998e-11	-0.561299	1.65802e-06	unknown [Glycine max]
gnl|UG|Gma#S48315461	-2.01566	5.64092e-28	0.667703	0.348278	predicted protein [Populus trichocarpa]
gnl|UG|Gma#S30676931	-2.02143	5.09234e-36	-0.781973	1.54679e-21	Cytochrome P450 monooxygenase CYP81E11 [Glycine max]
gnl|UG|Gma#S53086133	-2.06896	5.02544e-05	0.0125453	0.972394	unknown [Glycine max]
gnl|UG|Gma#S52643482	-2.19471	0	-0.368612	4.04002e-13	predicted protein [Populus trichocarpa]
gnl|UG|Gma#S5146540	-2.20257	1.95435e-70	0.773834	0.00974376	peroxidase [Glycine max]
gnl|UG|Gma#S39316106	-2.30083	6.34414e-85	-0.166839	0.74939	unknown [Glycine max]
gnl|UG|Gma#S45568361	-2.37388	8.66896e-07	-0.513349	0.110676	unknown [Glycine max]
gnl|UG|Gma#S39317931	-2.37843	1.42044e-16	-0.518718	0.00699818	unknown [Glycine max]
gnl|UG|Gma#S53090668	-2.40151	2.2803e-229	-0.114349	0.280876	unknown [Glycine max]
gnl|UG|Gma#S45552984	-2.61433	4.61464e-50	0.0577467	0.872072
gnl|UG|Gma#S53035273	-2.62644	6.88852e-05	-0.358821	0.447706	NSP-interacting kinase [Glycine max]
gnl|UG|Gma#S53084595	-2.65992	5.1279e-06	-0.790547	0.397076	unknown [Glycine max]
gnl|UG|Gma#S53086071	-2.74703	1.68776e-06	-0.974005	0.63214	unknown [Glycine max]
gnl|UG|Gma#S48537337	-2.90817	1.76072e-07	-0.378012	0.435064
gnl|UG|Gma#S53088610	-3.05195	1.75969e-08	-0.247791	0.573412	unknown [Glycine max]
gnl|UG|Gma#S53090065	-3.25466	1.67596e-06	0.543486	0.39185	acetyl-CoA acetyltransferase, mitochondrial, putative [Ricinus communis]
gnl|UG|Gma#S48316404	-3.30419	9.22252e-07	0.020909	0.986976	Tubulin beta-1 chain; AltName: Full=Beta-1-tubulin
gnl|UG|Gma#S45549642	-3.56682	6.57744e-06	0.478624	0.248014	PREDICTED: hypothetical protein [Vitis vinifera]
gnl|UG|Gma#S48314269	-3.57344	7.96448e-73	-0.0760853	0.351552
gnl|UG|Gma#S44358747	-4.30378	2.78552e-10	-0.0825286	0.703312	NAC domain protein [Glycine max]
gnl|UG|Gma#S53084594	-8.79442	3.39104e-05	-0.111469	0.796398	unknown [Glycine max]
gnl|UG|Gma#S53085586	-8.79442	3.39104e-05	-0.829426	0.310678	unknown [Glycine max]
gnl|UG|Gma#S36142466	-8.88874	1.70672e-05	-0.40632	0.73709	hypothetical protein SELMODRAFT_153264 [Selaginella moellendorffii]
gnl|UG|Gma#S15924422	-8.97728	8.59002e-06	-0.576192	0.696488	hypothetical protein [Vitis vinifera]
gnl|UG|Gma#S53088330	-9.28077	5.51214e-07	-0.375426	0.489962	PREDICTED: hypothetical protein [Vitis vinifera]
gnl|UG|Gma#S52651928	-10.8665	1.65286e-19	0.688892	0.0064421	hypothetical protein [Vitis vinifera]
Specifically expressed genes only in both species
gnl|UG|Gma#S47251078	3.02057	1.72325e-06	12.0509	4.4409e-16	-
gnl|UG|Gma#S53087803	2.9717	8.28946e-08	11.7932	4.4409e-16	unknown [Glycine max]
gnl|UG|Gma#S48316325	5.235	0.000116825	11.3783	4.4409e-16	predicted protein [Populus trichocarpa]
gnl|UG|Gma#S39312610	11.7283	4.4409e-16	11.3168	4.4409e-16	Kunitz-type trypsin inhibitor-like 2 protein; AltName: Full=Protease inhibitor from pea 2; Flags: Precursor
gnl|UG|Gma#S15851749	10.9527	4.4409e-16	11.3009	4.4409e-16	unknown [Glycine max]
gnl|UG|Gma#S39313912	2.60687	9.87678e-06	10.4083	1.77636e-15	unknown [Glycine max]
gnl|UG|Gma#S53086409	1.24124	1.70881e-05	10.3783	3.10862e-15	unknown [Glycine max]
gnl|UG|Gma#S39313842	9.71596	3.07348e-09	10.3174	1.17684e-14	unknown [Glycine max]
gnl|UG|Gma#S52636457	9.90839	1.87064e-10	10.1861	1.84963e-13	unknown [Glycine max]
gnl|UG|Gma#S48312249	10.1935	1.39555e-12	10.0417	3.01314e-12	galactinol synthase [Ammopiptanthus mongolicus]
gnl|UG|Gma#S4874298	6.55693	0.000116825	9.83763	9.87728e-11	-
gnl|UG|Gma#S45540269	9.60918	1.24581e-08	9.79279	1.98503e-10	predicted protein [Populus trichocarpa]
gnl|UG|Gma#S45543753	10.6357	4.4409e-16	9.31741	1.06152e-07	lupeol synthase [Betula platyphylla]
gnl|UG|Gma#S4864034	2.62843	3.10114e-06	9.31741	1.06152e-07	unknown [Glycine max]
gnl|UG|Gma#S53090150	9.60918	1.24581e-08	9.25267	2.13332e-07	unknown [Glycine max]
gnl|UG|Gma#S53090342	10.7903	4.4409e-16	9.04166	1.73159e-06	unknown [Glycine max]
gnl|UG|Gma#S21565696	8.81378	2.7445e-05	9.04166	1.73159e-06	amino acid transporter family protein [Arabidopsis thaliana]
gnl|UG|Gma#S53089486	9.3015	4.121e-07	8.9629	3.47996e-06	unknown [Glycine max]
gnl|UG|Gma#S21540497	8.81378	2.7445e-05	8.87958	6.99364e-06	unnamed protein product [Vitis vinifera]
gnl|UG|Gma#S5146557	9.76653	1.52658e-09	8.79442	1.40551e-05	a Lea protein with hydrophobic domain, high pI value (11.6); 15kD protein; putative [Glycine max]
gnl|UG|Gma#S48551225	9.22882	8.29684e-07	8.79442	1.40551e-05	unknown [Glycine max]
gnl|UG|Gma#S48522376	6.57243	0.000116825	8.68557	1.66445e-05	-
gnl|UG|Gma#S47431706	13.2073	4.4409e-16	7.10771	9.59262e-06	-
gnl|UG|Gma#S34273455	1.69551	0	6.84946	7.46072e-05	MYB transcription factor MYB174 [Glycine max]
gnl|UG|Gma#S4891783	2.64523	2.38926e-08	6.78537	2.82986e-05	Indole-3-acetic acid-amido synthetase GH3.3, putative [Ricinus communis]
gnl|UG|Gma#S4950655	2.90797	5.20484e-07	6.76674	0.000116442	hypothetical protein SORBIDRAFT_08g020220 [Sorghum bicolor]
gnl|UG|Gma#S48316264	5.83353	4.714e-05	6.39138	4.68092e-05	transcription factor AP2-EREBP [Lotus japonicus]
gnl|UG|Gma#S4996983	10.0782	1.13858e-11	6.38413	7.46072e-05	soybean seed maturation polypeptides [Glycine max]
gnl|UG|Gma#S48524969	5.23072	1.53607e-07	6.19785	1.69308e-06	predicted protein [Populus trichocarpa]
gnl|UG|Gma#S39305113	5.42649	2.85492e-05	6.09216	9.31996e-07	unknown [Glycine max]
gnl|UG|Gma#S4996242	1.80735	1.82323e-08	6.01717	2.82986e-05	-
gnl|UG|Gma#S48316719	2.18759	4.19664e-13	5.82897	5.44298e-06	unknown [Glycine max]
gnl|UG|Gma#S45561214	2.22199	2.16494e-13	5.82721	2.17604e-14	unknown [Glycine max]
gnl|UG|Gma#S48312360	3.28129	6.72796e-14	5.81933	9.31996e-07	lipoxygenase [Glycine max]
gnl|UG|Gma#S53085869	6.13382	0.000116825	5.74	4.68092e-05	unknown [Glycine max]
gnl|UG|Gma#S53089616	3.12998	1.53607e-07	5.62617	9.59262e-06	predicted protein [Populus trichocarpa]
gnl|UG|Gma#S48316321	5.39228	2.30978e-11	5.58845	2.1072e-13	cytochrome P450 monooxygenase CYP94C9 [Medicago truncatula]
gnl|UG|Gma#S48316586	1.0591	3.5305e-14	5.57802	1.858e-09	S-adenosylmethionine decarboxylase [Phaseolus vulgaris]
gnl|UG|Gma#S53085191	3.61185	4.4573e-08	5.38731	0.000116442	unknown [Glycine max]
gnl|UG|Gma#S18530371	9.76653	1.52658e-09	5.36966	0.000116442	unknown [Glycine max]
gnl|UG|Gma#S45540270	12.3918	4.4409e-16	5.32475	2.77012e-07	predicted protein [Populus trichocarpa]
gnl|UG|Gma#S5036587	2.71951	5.52264e-06	5.23126	4.68092e-05	unnamed protein product [Vitis vinifera]
gnl|UG|Gma#S48315064	1.33422	8.26006e-14	5.21438	0	Protein sufB, putative [Ricinus communis]
gnl|UG|Gma#S52667340	4.05267	5.52044e-06	5.20374	7.46072e-05	transcriptional factor NAC51 [Glycine max]
gnl|UG|Gma#S48312944	2.4749	4.42756e-13	5.19804	3.05074e-06	ethylene-responsive transcription factor 1A [Medicago truncatula]
gnl|UG|Gma#S22669066	1.8602	3.6371e-13	5.17926	2.82986e-05	candidate disease-resistance protein SR1 [Glycine max]
gnl|UG|Gma#S46589632	3.13123	0	5.17463	2.77012e-07	-
gnl|UG|Gma#S34273505	2.04991	4.42756e-13	5.16532	2.77012e-07	MYB transcription factor MYB62 [Glycine max]
gnl|UG|Gma#S52646124	6.35696	5.52044e-06	5.13137	0	-
gnl|UG|Gma#S48316630	1.79701	2.77556e-14	5.10307	7.76634e-11	predicted protein [Populus trichocarpa]
gnl|UG|Gma#S46721915	3.21756	1.02364e-09	5.08983	8.07284e-08	-
gnl|UG|Gma#S53090252	3.10434	1.47216e-13	5.05612	1.14686e-12	leucine-rich repeat protein [Glycine max]
gnl|UG|Gma#S23062723	3.75429	7.5001e-05	5.03402	0.000116442	unknown [Glycine max]
gnl|UG|Gma#S48316230	1.31222	8.08242e-14	4.96656	1.54543e-13	unknown [Glycine max]
gnl|UG|Gma#S39300907	3.09686	9.71194e-06	4.95462	4.68092e-05	PREDICTED: hypothetical protein [Vitis vinifera]
gnl|UG|Gma#S52668657	4.17293	0	4.90634	8.14904e-14	unknown [Glycine max]
gnl|UG|Gma#S48316594	1.71803	0	4.90269	1.30562e-13	unknown [Glycine max]
gnl|UG|Gma#S52661907	9.81538	7.58246e-10	4.88496	2.82986e-05	unknown [Glycine max]
gnl|UG|Gma#S53090168	3.76625	3.09964e-06	4.87426	6.39488e-14	unknown [Glycine max]
gnl|UG|Gma#S45536026	1.13131	3.16098e-08	4.86941	1.42775e-13	unknown [Glycine max]
gnl|UG|Gma#S53089703	2.53906	1.46994e-13	4.86386	4.3332e-08	unknown [Glycine max]
gnl|UG|Gma#S45550023	8.99435	6.77086e-06	4.81112	7.46072e-05	unknown [Glycine max]
gnl|UG|Gma#S48315895	3.47446	1.1191e-13	4.80973	0	unknown [Glycine max]
gnl|UG|Gma#S34273462	3.03604	3.62692e-09	4.78846	9.31996e-07	MYB transcription factor MYB111 [Glycine max]
gnl|UG|Gma#S5146203	3.66396	1.27729e-08	4.71333	6.37268e-14	syringolide-induced protein 13-1-1 [Glycine max]
gnl|UG|Gma#S53090685	4.03338	2.09144e-12	4.71063	5.79536e-14	unknown [Glycine max]
gnl|UG|Gma#S48316122	5.61357	3.62692e-09	4.70532	2.7628e-10	Cytochrome P450 82A3; AltName: Full=Cytochrome P450 CP6
gnl|UG|Gma#S48316574	2.3708	3.29886e-06	4.69559	1.69308e-06	unknown [Glycine max]
gnl|UG|Gma#S53086551	1.97637	0	4.69232	9.59262e-06	unknown [Glycine max]
gnl|UG|Gma#S4885488	9.90839	1.87064e-10	4.6677	9.59262e-06	-
gnl|UG|Gma#S5146698	6.80979	2.85492e-05	4.6029	0	Heat shock 22 kDa protein, mitochondrial; Flags: Precursor
gnl|UG|Gma#S53088952	1.18222	1.66317e-06	4.59215	9.59262e-06	unknown [Glycine max]
gnl|UG|Gma#S45533886	1.85837	2.8007e-10	4.56682	4.68092e-05	unknown [Glycine max]
gnl|UG|Gma#S48315684	4.13324	2.83446e-07	4.56654	5.44298e-06	GH3 family protein [Populus trichocarpa]
gnl|UG|Gma#S53088015	4.87867	2.85492e-05	4.54199	4.77396e-14	unknown [Glycine max]
gnl|UG|Gma#S21568294	6.08101	3.09964e-06	4.5298	0	-
gnl|UG|Gma#S26574420	2.59683	2.09144e-12	4.5181	7.76634e-11	hypothetical protein [Glycine max]
gnl|UG|Gma#S48316760	2.49396	7.4718e-13	4.49711	1.81188e-13	predicted protein [Populus trichocarpa]
gnl|UG|Gma#S48313960	2.28783	1.34337e-13	4.48835	2.31866e-08	unknown [Glycine max]
gnl|UG|Gma#S48316303	3.21564	2.88118e-10	4.47829	7.77156e-14	-
gnl|UG|Gma#S53090676	2.10453	8.69302e-07	4.47131	5.44298e-06	unknown [Glycine max]
gnl|UG|Gma#S39304055	5.27923	1.24436e-11	4.4173	0	unknown [Glycine max]
gnl|UG|Gma#S39315545	5.78106	7.49998e-05	4.37851	1.19682e-13	17.9 kDa class II heat shock protein
gnl|UG|Gma#S45559968	10.5517	8.88178e-16	4.37829	9.59262e-06	orcinol O-methyltransferase [Rosa hybrid cultivar]
gnl|UG|Gma#S38751235	10.2656	3.44614e-13	4.36966	0.000116442	dehydration-responsive element binding protein 5 [Glycine max]
gnl|UG|Gma#S16522051	1.56737	3.50156e-07	4.36966	4.68092e-05	conserved hypothetical protein [Ricinus communis]
gnl|UG|Gma#S52638470	4.651	3.71036e-12	4.3642	8.07284e-08	hypothetical protein RCOM_0530890 [Ricinus communis]
gnl|UG|Gma#S39305223	1.09077	1.75415e-14	4.35617	7.68274e-14	PREDICTED: hypothetical protein [Vitis vinifera]
gnl|UG|Gma#S5872531	1.35459	4.66294e-15	4.35538	1.69308e-06	predicted protein [Populus trichocarpa]
gnl|UG|Gma#S48312696	3.80735	2.85492e-05	4.34799	9.59262e-06	dehydrin-like protein [Glycine max]
gnl|UG|Gma#S48314624	2.23377	1.5582e-07	4.34482	3.05074e-06	unknown [Glycine max]
gnl|UG|Gma#S48316382	1.13788	4.13892e-12	4.32979	9.31996e-07	unknown [Glycine max]
gnl|UG|Gma#S48316770	4.0749	6.8128e-09	4.32539	2.202e-11	TGF-beta receptor, type I/II extracellular region [Medicago truncatula]
gnl|UG|Gma#S5871284	2.63507	1.97176e-13	4.30746	1.38556e-13	beta-glucosidase G2 [Medicago truncatula]
gnl|UG|Gma#S48316791	1.19159	1.1919e-07	4.2935	7.46072e-05	Phosphatidylinositol 3- and 4-kinase, catalytic [Medicago truncatula]
gnl|UG|Gma#S44358733	3.02106	0	4.26601	3.5727e-13	NAC domain protein [Glycine max]
gnl|UG|Gma#S23065589	9.71596	3.07348e-09	4.2603	0.000116443	calmodulin binding protein, putative [Ricinus communis]
gnl|UG|Gma#S48316690	1.70977	1.68754e-14	4.22208	1.17684e-13	PREDICTED: hypothetical protein [Vitis vinifera]
gnl|UG|Gma#S52560521	2.02057	1.36719e-05	4.22146	0.000116444	stress-induced receptor-like kinase [Glycine max]
gnl|UG|Gma#S48316767	9.86264	3.76618e-10	4.22014	3.50144e-09	unknown [Glycine max]
gnl|UG|Gma#S19679573	2.40894	1.20348e-12	4.2001	4.3332e-08	NAC3 protein [Glycine max]
gnl|UG|Gma#S48315869	3.14125	3.66374e-14	4.14639	2.77012e-07	unknown [Glycine max]
gnl|UG|Gma#S39315489	2.08928	6.74328e-12	4.10801	7.46072e-05	endo-1,3-1,4-beta-d-glucanase, putative [Ricinus communis]
gnl|UG|Gma#S48312502	3.3613	1.70752e-13	4.10629	1.41243e-12	protein phosphatase 2c, putative [Ricinus communis]
gnl|UG|Gma#S39313351	10.8626	4.4409e-16	4.05627	0.000116459	unknown [Medicago truncatula]
gnl|UG|Gma#S4896992	2.13252	7.31918e-07	4.05298	2.82986e-05	predicted protein [Populus trichocarpa]
gnl|UG|Gma#S42528653	1.09303	7.47322e-05	4.05078	7.46072e-05	trihelix transcription factor [Glycine max]
gnl|UG|Gma#S53035233	1.31116	1.99707e-08	4.04757	6.74572e-13	wall-associated kinase [Glycine max]
gnl|UG|Gma#S38655625	9.43254	1.01667e-07	4.04148	1.66445e-05	dehydration-responsive element binding protein 7 [Glycine max]
gnl|UG|Gma#S48315816	1.40378	2.89102e-13	4.02971	0	unknown [Glycine max]
gnl|UG|Gma#S5100915	2.76881	0	4.01536	8.65974e-14	heat shock protein, putative [Ricinus communis]
gnl|UG|Gma#S5871333	2.70433	2.28706e-14	4.00836	2.92654e-13	-
gnl|UG|Gma#S48316484	3.82462	3.09964e-06	3.9893	4.68092e-05	Pectinesterase-2 precursor, putative [Ricinus communis]
gnl|UG|Gma#S48315524	1.16066	0	3.9893	5.09568e-07	transcription factor AP2-EREBP [Lotus japonicus]
gnl|UG|Gma#S48316338	1.93286	0	3.98805	1.99796e-12	unknown [Glycine max]
gnl|UG|Gma#S53085338	3.28093	9.71192e-06	3.96616	1.69308e-06	unknown [Glycine max]
gnl|UG|Gma#S45571293	2.39335	4.3243e-11	3.93838	1.858e-09	PREDICTED: hypothetical protein [Vitis vinifera]
gnl|UG|Gma#S39313608	3.05018	2.4647e-14	3.89254	7.08322e-14	N-hydroxycinnamoyl/benzoyltransferase 5 [Glycine max]
gnl|UG|Gma#S39312007	1.19165	5.08966e-09	3.86081	4.3332e-08	unknown [Glycine max]
gnl|UG|Gma#S45558093	4.31088	0.000116826	3.81948	4.68092e-05	unknown [Glycine max]
gnl|UG|Gma#S23061424	2.7653	2.88118e-10	3.80235	1.66445e-05	unknown [Medicago truncatula]
gnl|UG|Gma#S45551371	3.73196	1.72325e-06	3.79323	5.09568e-07	multidrug/pheromone exporter, MDR family, ABC transporter family [Populus trichocarpa]
gnl|UG|Gma#S5081856	5.48752	7.49998e-05	3.77808	9.59262e-06	-
gnl|UG|Gma#S5146700	4.48712	1.02364e-09	3.77135	1.38778e-13	Alternative oxidase 1, mitochondrial; Flags: Precursor
gnl|UG|Gma#S48315619	1.60452	3.70814e-14	3.7665	4.68092e-05	MYB transcription factor MYB177 [Glycine max]
gnl|UG|Gma#S48316497	1.90263	2.77556e-14	3.76036	4.4209e-13	unknown [Glycine max]
gnl|UG|Gma#S53087934	1.47724	3.4163e-05	3.73991	5.09568e-07	unknown [Glycine max]
gnl|UG|Gma#S48313145	1.70567	5.21804e-14	3.72529	5.79536e-14	chloroplast stromal ascorbate peroxidase [Vigna unguiculata]
gnl|UG|Gma#S48316712	2.1488	2.6579e-05	3.6778	3.05074e-06	General substrate transporter [Medicago truncatula]
gnl|UG|Gma#S48316776	2.50577	2.30978e-11	3.66233	2.77012e-07	hydroperoxide lyase [Medicago truncatula]
gnl|UG|Gma#S23062194	3.40455	9.71192e-06	3.63414	5.21638e-10	unknown [Glycine max]
gnl|UG|Gma#S52653431	1.5453	5.37988e-05	3.62563	2.82986e-05	unnamed protein product [Vitis vinifera]
gnl|UG|Gma#S48316039	1.01904	1.55653e-13	3.61613	1.62759e-13	ATP binding protein, putative [Ricinus communis]
gnl|UG|Gma#S53086196	2.63847	1.92791e-09	3.61203	5.44298e-06	unknown [Glycine max]
gnl|UG|Gma#S52667388	1.56396	4.01234e-13	3.60289	0	polyphenol oxidase [Fragaria x ananassa]
gnl|UG|Gma#S48315385	10.9744	4.4409e-16	3.59585	0.000121492	PREDICTED: hypothetical protein [Vitis vinifera]
gnl|UG|Gma#S23061354	1.68882	2.51054e-07	3.57109	2.77012e-07	predicted protein [Populus trichocarpa]
gnl|UG|Gma#S45533226	4.3201	2.88118e-10	3.56345	2.88658e-15	unknown [Glycine max]
gnl|UG|Gma#S46520755	2.36035	2.39808e-14	3.54356	3.38396e-13	-
gnl|UG|Gma#S48316722	2.45225	1.6207e-12	3.52226	4.96048e-13	unknown [Glycine max]
gnl|UG|Gma#S7113318	9.99577	4.61502e-11	3.51479	1.66445e-05	expansin [Glycine max]
gnl|UG|Gma#S53087674	1.57086	2.4647e-14	3.51242	2.92654e-13	hydrolase, putative [Ricinus communis]
gnl|UG|Gma#S48316137	10.3004	1.71418e-13	3.49899	8.07284e-08	PREDICTED: hypothetical protein [Vitis vinifera]
gnl|UG|Gma#S48312386	1.65824	0	3.48866	9.23706e-14	conserved hypothetical protein [Ricinus communis]
gnl|UG|Gma#S5033108	11.8269	4.4409e-16	3.47131	4.681e-05	aromatic and neutral amino acid transporter [Populus trichocarpa]
gnl|UG|Gma#S48312136	3.00608	2.83446e-07	3.46027	3.35732e-13	predicted protein [Ostreococcus lucimarinus CCE9901]
gnl|UG|Gma#S46888349	1.99665	0	3.45179	0	nematode resistance HS1pro1 protein [Glycine max]
gnl|UG|Gma#S52658558	3.83332	0.000117212	3.44906	1.66445e-05	unknown [Glycine max]
gnl|UG|Gma#S22668583	4.03206	1.68217e-05	3.43741	9.59262e-06	drought responsive element binding protein [Glycine soja]
gnl|UG|Gma#S39301616	10.3004	1.71418e-13	3.39064	7.49698e-05	unknown protein [Arabidopsis thaliana]
gnl|UG|Gma#S48312796	1.67556	2.14496e-13	3.37502	0	PREDICTED: hypothetical protein [Vitis vinifera]
gnl|UG|Gma#S48553592	3.98553	6.74238e-12	3.37267	1.34559e-13	unknown [Glycine max]
gnl|UG|Gma#S25049557	2.29295	1.27747e-08	3.36869	9.84852e-10	NAC4 protein [Glycine max]
gnl|UG|Gma#S48313410	5.13967	1.68217e-05	3.36485	9.10382e-15	multidrug resistance protein ABC transporter family [Populus trichocarpa]
gnl|UG|Gma#S39545393	2.30362	8.2998e-08	3.33498	0.000176634	WRKY25 [Glycine max]
gnl|UG|Gma#S53084978	2.26995	1.24436e-11	3.33226	1.42775e-13	unknown [Glycine max]
gnl|UG|Gma#S4875051	2.41288	3.71036e-12	3.32926	1.46364e-10	unknown [Glycine max]
gnl|UG|Gma#S21565950	2.69152	5.52432e-06	3.27793	2.202e-11	unknown [Medicago truncatula]
gnl|UG|Gma#S5125997	1.94663	3.33136e-05	3.2603	1.66445e-05	predicted protein [Populus trichocarpa]
gnl|UG|Gma#S6674533	1.95162	1.2233e-05	3.24924	1.69864e-13	NADH glutamate synthase precursor [Phaseolus vulgaris]
gnl|UG|Gma#S52643061	3.15079	2.79776e-14	3.242	2.47802e-13	unknown [Glycine max]
gnl|UG|Gma#S48315399	1.94302	8.23786e-14	3.22291	2.92654e-13	unknown [Medicago truncatula]
gnl|UG|Gma#S45555799	1.43147	3.79696e-14	3.19484	1.19682e-13	Rop-interacting receptor-like cytoplasmic kinase 2 [Medicago truncatula]
gnl|UG|Gma#S44358753	1.19407	1.73535e-08	3.18786	9.23706e-14	stress-induced receptor-like kinase [Glycine max]
gnl|UG|Gma#S4911308	1.02961	5.24052e-07	3.1857	9.59262e-06	-
gnl|UG|Gma#S48315445	3.18969	7.0166e-13	3.15325	0	aromatic and neutral amino acid transporter [Populus trichocarpa]
gnl|UG|Gma#S23063550	2.77539	1.20348e-12	3.14535	2.31866e-08	unknown [Glycine max]
gnl|UG|Gma#S5146804	3.85863	2.83446e-07	3.14147	1.15241e-13	heat shock protein [Glycine max]
gnl|UG|Gma#S48316394	1.95486	1.15907e-13	3.13479	6.06182e-14	proline transporter [Populus trichocarpa]
gnl|UG|Gma#S48312277	2.11702	1.25655e-12	3.10101	1.99796e-12	unknown [Glycine max]
gnl|UG|Gma#S48314160	1.02866	2.5209e-07	3.09932	1.54543e-13	aldehyde oxidase 3 [Pisum sativum]
gnl|UG|Gma#S48316478	2.45254	1.08136e-13	3.09799	1.34559e-13	unknown [Glycine max]
gnl|UG|Gma#S48316199	1.04061	2.4425e-12	3.09606	6.39488e-14	unknown [Glycine max]
gnl|UG|Gma#S39308338	1.73236	1.49736e-06	3.09481	2.77012e-07	amino acid transporter [Phaseolus vulgaris]
gnl|UG|Gma#S34273510	1.44304	0	3.09186	6.37268e-14	MYB transcription factor MYB52 [Glycine max]
gnl|UG|Gma#S48315671	1.30096	1.42306e-08	3.07721	0	unknown [Glycine max]
gnl|UG|Gma#S39299754	1.68498	3.39638e-09	3.06426	1.23739e-08	unknown [Glycine max]
gnl|UG|Gma#S39311012	2.50511	0	3.06051	1.22125e-13	ABA-glucosyltransferase [Vigna angularis]
gnl|UG|Gma#S5092577	4.61298	4.714e-05	3.02173	2.7628e-10	MYB transcription factor MYB124 [Glycine max]
gnl|UG|Gma#S48316226	1.03421	9.01502e-14	3.0191	2.37366e-13
gnl|UG|Gma#S36140467	2.76902	9.72188e-06	3.01489	1.23739e-08	glutaredoxin [Populus trichocarpa]
gnl|UG|Gma#S48316764	2.76336	0	3.00971	1.62093e-13	unknown [Glycine max]
gnl|UG|Gma#S48313021	2.65318	1.72336e-06	3.0038	6.5885e-09	conserved hypothetical protein [Ricinus communis]
gnl|UG|Gma#S52636295	2.60411	5.54108e-06	3.0027	2.31866e-08	unknown [Glycine max]
gnl|UG|Gma#S53089680	2.07531	3.7108e-12	3.00226	1.99796e-12	unknown [Glycine max]
gnl|UG|Gma#S42153686	2.68674	2.30978e-11	2.98963	1.49856e-07	conserved hypothetical protein [Ricinus communis]
gnl|UG|Gma#S42952794	1.31984	1.98044e-05	2.98579	2.77012e-07	transcription factor [Glycine max]
gnl|UG|Gma#S5002192	2.19728	6.82168e-09	2.95986	0.000119033	-
gnl|UG|Gma#S5146735	2.28898	5.43102e-10	2.95413	0	heat shock transcription factor 29 [Glycine max]
gnl|UG|Gma#S53088003	2.44052	2.77556e-14	2.95346	2.9754e-14	unknown [Glycine max]
gnl|UG|Gma#S5146343	3.98265	1.09246e-13	2.93858	2.3137e-13	glutathione S-transferase GST 12 [Glycine max]
gnl|UG|Gma#S53087945	1.79719	1.09246e-13	2.93857	2.9754e-14	unknown [Glycine max]
gnl|UG|Gma#S48315357	2.5474	0	2.93647	0	heat shock protein, putative [Ricinus communis]
gnl|UG|Gma#S48316293	3.30136	1.33005e-13	2.93443	8.21566e-15	disease resistance protein-like protein MsR1 [Medicago sativa]
gnl|UG|Gma#S45550676	1.3381	6.21724e-14	2.92324	0	minophospholipid ATPase [Populus trichocarpa]
gnl|UG|Gma#S39303634	3.49868	1.68217e-05	2.90889	9.59322e-06	unknown [Glycine max]
gnl|UG|Gma#S53086614	3.62773	8.12422e-11	2.87752	1.30562e-13	unknown [Glycine max]
gnl|UG|Gma#S53088212	1.68044	0	2.82118	1.22125e-13	unknown [Glycine max]
gnl|UG|Gma#S17642659	2.3708	6.81284e-09	2.81705	9.23706e-14	unknown [Glycine max]
gnl|UG|Gma#S45561158	1.82597	5.28466e-13	2.7927	0	unknown [Glycine max]
gnl|UG|Gma#S4897528	4.71779	7.49998e-05	2.78469	1.67292e-05	TPA: TPA_exp: putative phytosulfokine peptide precursor [Glycine max]
gnl|UG|Gma#S48314072	2.97685	3.09964e-06	2.77783	1.69308e-06	serine O-acetyltransferase 1 [Glycine max]
gnl|UG|Gma#S39312263	1.47904	5.4835e-06	2.75441	1.54543e-13	wall-associated kinase [Glycine max]
gnl|UG|Gma#S48315411	3.01267	0	2.74502	6.39488e-14	GRAS2 [Solanum lycopersicum]
gnl|UG|Gma#S17512752	1.70893	0	2.74393	6.06182e-14	cysteine proteinase [Glycine max]
gnl|UG|Gma#S39315433	4.94001	7.49998e-05	2.73493	9.84852e-10	unknown [Glycine max]
gnl|UG|Gma#S5143652	10.3998	2.13162e-14	2.7125	5.44538e-06	PREDICTED: hypothetical protein [Vitis vinifera]
gnl|UG|Gma#S23067688	1.93507	9.1962e-05	2.7125	7.7143e-05	unknown [Glycine max]
gnl|UG|Gma#S5017619	1.31116	1.99707e-08	2.7125	5.09568e-07	-
gnl|UG|Gma#S48524956	3.18782	7.89326e-05	2.69476	3.20098e-05	unknown [Glycine max]
gnl|UG|Gma#S48312845	2.19728	6.82168e-09	2.68229	3.79696e-14	predicted protein [Populus trichocarpa]
gnl|UG|Gma#S5146348	1.78377	6.8523e-13	2.68162	0	glutathione S-transferase GST 7 [Glycine max]
gnl|UG|Gma#S48315637	1.15204	2.81996e-14	2.67281	4.30988e-13	PREDICTED: hypothetical protein [Vitis vinifera]
gnl|UG|Gma#S5077733	8.81378	2.7445e-05	2.66034	6.5885e-09	-
gnl|UG|Gma#S45551732	3.55625	2.85492e-05	2.65967	3.59712e-14	unknown [Populus trichocarpa]
gnl|UG|Gma#S48313999	1.61098	0	2.65535	0.0001002	PREDICTED: hypothetical protein [Vitis vinifera]
gnl|UG|Gma#S47034561	1.65711	5.57124e-06	2.65016	3.48064e-05	heat-shock protein 70 [Hevea brasiliensis]
gnl|UG|Gma#S48316449	6.16002	9.71192e-06	2.62772	0	unknown [Glycine max]
gnl|UG|Gma#S52645308	1.94663	3.33136e-05	2.59657	5.09574e-07	-
gnl|UG|Gma#S34273502	3.60242	1.68217e-05	2.57738	9.84852e-10	MYB transcription factor MYB70 [Glycine max]
gnl|UG|Gma#S52560520	1.93436	1.69408e-09	2.57406	0	leucine-rich repeat transmembrane protein kinase [Glycine max]
gnl|UG|Gma#S53088364	1.93112	3.7619e-09	2.56605	1.49856e-07	unknown [Glycine max]
gnl|UG|Gma#S39299310	2.92057	5.00318e-05	2.55701	1.9087e-05	unknown [Medicago truncatula]
gnl|UG|Gma#S39301849	12.809	4.4409e-16	2.55531	2.31866e-08	unknown [Glycine max]
gnl|UG|Gma#S48315852	1.70708	5.04042e-14	2.55288	1.99796e-12	glucosyltransferase-14 [Vigna angularis]
gnl|UG|Gma#S48315249	1.53195	1.44442e-08	2.53226	9.32236e-07	unknown [Glycine max]
gnl|UG|Gma#S48313665	1.68097	0	2.52983	0	lipoxygenase [Sesbania rostrata]
gnl|UG|Gma#S5146738	1.2258	0	2.51262	5.79536e-14	Glutathione S-transferase 3
gnl|UG|Gma#S48314932	2.70633	9.74276e-06	2.49288	3.44614e-13	calmodulin [Zea mays]
gnl|UG|Gma#S48312833	1.18941	5.88774e-05	2.48003	5.66214e-14	TPA: TPA_inf: ARO1-like protein 1 [Medicago truncatula]
gnl|UG|Gma#S6675185	9.49386	5.04978e-08	2.47131	5.09726e-07	-
gnl|UG|Gma#S53035268	2.22239	8.37056e-08	2.39981	1.23739e-08	NAK-type protein kinase [Glycine max]
gnl|UG|Gma#S39311092	3.51125	2.88118e-10	2.39701	6.4393e-15	unknown [Glycine max]
gnl|UG|Gma#S39317736	5.85854	7.49998e-05	2.39124	8.14904e-14	unknown [Glycine max]
gnl|UG|Gma#S53088477	2.0583	2.98428e-13	2.38235	3.53518e-12	unknown [Glycine max]
gnl|UG|Gma#S53086754	1.13796	2.6705e-07	2.37989	6.58852e-09	unknown [Glycine max]
gnl|UG|Gma#S48315355	4.25889	9.71192e-06	2.37793	1.41669e-05	unknown [Glycine max]
gnl|UG|Gma#S48315828	1.20749	1.47005e-08	2.36485	2.88658e-15	unknown [Glycine max]
gnl|UG|Gma#S48316562	1.31705	2.36436e-08	2.35995	2.7628e-10	unknown [Glycine max]
gnl|UG|Gma#S53090448	1.00371	2.9332e-13	2.35693	4.5719e-13	unknown [Glycine max]
gnl|UG|Gma#S48316603	1.64997	1.04141e-06	2.31342	7.76634e-11	PREDICTED: hypothetical protein [Vitis vinifera]
gnl|UG|Gma#S4996660	1.073	8.57746e-05	2.3043	4.12756e-11	unknown [Glycine max]
gnl|UG|Gma#S45556537	1.64476	0	2.30238	6.39488e-14	t-snare [Medicago truncatula]
gnl|UG|Gma#S52661805	1.97866	3.6371e-13	2.30174	2.8777e-13	unknown [Glycine max]
gnl|UG|Gma#S48316570	2.07539	1.53314e-10	2.28765	1.38556e-13	predicted protein [Populus trichocarpa]
gnl|UG|Gma#S48312242	3.34225	2.85494e-05	2.2832	9.80838e-07	predicted protein [Populus trichocarpa]
gnl|UG|Gma#S48316472	3.25087	3.62692e-09	2.27332	1.17684e-13	protein phpsphatase 2C (PP2C) [Fagus sylvatica]
gnl|UG|Gma#S39299884	1.19363	7.06578e-05	2.2603	1.02003e-05	unknown [Glycine max]
gnl|UG|Gma#S48315952	1.36125	3.75202e-08	2.26003	1.30562e-13	WRKY62 [Glycine max]
gnl|UG|Gma#S48312675	1.65093	8.39328e-14	2.25832	2.90878e-14	omega-3 fatty acid desaturase [Glycine max]
gnl|UG|Gma#S39314680	2.23937	5.48148e-07	2.24776	2.32132e-08	ethylene-responsive element binding protein 1 [Glycine max]
gnl|UG|Gma#S5100852	4.43946	4.714e-05	2.23608	8.12668e-08	PREDICTED: hypothetical protein [Vitis vinifera]
gnl|UG|Gma#S45568536	2.33965	5.16704e-05	2.2301	2.32308e-08	unnamed protein product [Vitis vinifera]
gnl|UG|Gma#S48312784	2.76377	2.38926e-08	2.20587	1.8585e-09	unknown [Glycine max]
gnl|UG|Gma#S36146685	2.38479	0	2.1993	5.17364e-14	unknown [Glycine max]
gnl|UG|Gma#S39302807	1.01927	1.15652e-10	2.19822	7.77156e-14	predicted protein [Populus trichocarpa]
gnl|UG|Gma#S35708817	3.56429	1.27729e-08	2.18474	3.50514e-09	allene oxide synthase [Glycine max]
gnl|UG|Gma#S53086404	1.56865	1.15488e-07	2.16291	6.94112e-13	unknown [Glycine max]
gnl|UG|Gma#S53086857	2.76891	9.50284e-07	2.16221	9.23706e-14	unknown [Glycine max]
gnl|UG|Gma#S53090393	1.68249	1.25722e-12	2.15429	2.10942e-14	unknown [Glycine max]
gnl|UG|Gma#S48316468	1.3052	0	2.1276	8.753e-13	repressor protein [Glycine max]
gnl|UG|Gma#S53088540	2.64439	0	2.12431	0	unknown [Glycine max]
gnl|UG|Gma#S53088318	1.66996	0	2.12364	1.40554e-13	WRKY13 [Glycine max]
gnl|UG|Gma#S53085157	2.1219	0.000108428	2.12106	3.59958e-07	unknown [Glycine max]
gnl|UG|Gma#S45531195	1.64676	2.77556e-14	2.08363	1.46669e-10	unknown [Glycine max]
gnl|UG|Gma#S39318955	1.70617	0	2.07105	0	unknown [Glycine max]
gnl|UG|Gma#S52652562	1.66808	3.8752e-07	2.06333	1.30562e-13	conserved hypothetical protein [Ricinus communis]
gnl|UG|Gma#S48312894	1.72749	3.29958e-13	2.05603	5.81312e-13	12-oxophytodienoate reductase opr, putative [Ricinus communis]
gnl|UG|Gma#S48316251	1.59574	0	2.05254	4.04344e-13	predicted protein [Populus trichocarpa]
gnl|UG|Gma#S52653059	1.01489	0	2.0448	9.86544e-13	unknown [Glycine max]
gnl|UG|Gma#S48315396	1.68985	1.13243e-14	2.03469	0	unknown [Glycine max]
gnl|UG|Gma#S48316385	3.21024	0	2.03005	6.86118e-14	kruppel-like zinc finger protein [Trifolium repens]
gnl|UG|Gma#S48315481	1.49125	0	1.97927	1.07159e-12	transcription factor [Glycine max]
gnl|UG|Gma#S52657872	2.1614	0	1.97019	6.4393e-15	unknown [Glycine max]
gnl|UG|Gma#S48315670	4.56147	1.68217e-05	1.96694	3.10862e-15	Heat shock 70 kDa protein
gnl|UG|Gma#S53088303	3.33965	7.5635e-05	1.95574	9.23706e-14	unknown [Glycine max]
gnl|UG|Gma#S52637679	2.54435	2.77556e-14	1.9429	1.95177e-13	type IIB calcium ATPase [Medicago truncatula]
gnl|UG|Gma#S48313930	1.06662	2.8098e-05	1.91434	6.12718e-07	unknown [Glycine max]
gnl|UG|Gma#S48315964	2.5016	2.28706e-14	1.90682	1.88294e-13	WRKY transcription factor, putative [Ricinus communis]
gnl|UG|Gma#S48315775	2.66137	0	1.89364	3.10862e-15	protein kinase [Glycine max]
gnl|UG|Gma#S53087634	4.93194	0.000116825	1.87676	3.88868e-10	unknown [Glycine max]
gnl|UG|Gma#S39318519	1.56361	0	1.87375	1.15241e-13	unknown [Glycine max]
gnl|UG|Gma#S36143166	2.61728	1.51879e-13	1.84894	4.84058e-13	-
gnl|UG|Gma#S48316399	2.6468	1.20348e-12	1.84508	1.30784e-13	predicted protein [Populus trichocarpa]
gnl|UG|Gma#S4879817	2.18941	1.81596e-05	1.83975	5.03394e-05	unknown [Glycine max]
gnl|UG|Gma#S39313076	1.49974	1.70752e-13	1.83795	0	unknown [Picea sitchensis]
gnl|UG|Gma#S45561341	1.0742	7.63834e-14	1.83153	2.78222e-13	unknown [Glycine max]
gnl|UG|Gma#S34273477	1.34088	5.73746e-05	1.82936	4.98222e-09	MYB transcription factor MYB136 [Glycine max]
gnl|UG|Gma#S39304037	3.93274	0.000116933	1.81979	2.88628e-05	PREDICTED: hypothetical protein [Vitis vinifera]
gnl|UG|Gma#S48312180	2.01869	5.2245e-06	1.81126	7.55304e-09	predicted protein [Populus trichocarpa]
gnl|UG|Gma#S48315144	1.13636	2.46914e-13	1.79959	1.15952e-12	unknown [Glycine max]
gnl|UG|Gma#S46578295	2.18941	4.50668e-08	1.79561	2.52634e-09	-
gnl|UG|Gma#S46454750	1.68821	0	1.78739	7.3186e-13	-
gnl|UG|Gma#S48315732	1.89615	3.66374e-14	1.78319	4.10782e-14	Protein bem46, putative [Ricinus communis]
gnl|UG|Gma#S48315074	1	3.60802e-07	1.75999	0	unknown [Glycine max]
gnl|UG|Gma#S53084684	1.38267	0	1.72919	1.99011e-07	unknown [Glycine max]
gnl|UG|Gma#S48316731	1.15357	5.86642e-13	1.72336	0	heat shock transcription factor 34 [Glycine max]
gnl|UG|Gma#S48315181	1.92184	1.68754e-14	1.68347	6.35714e-13	unknown [Glycine max]
gnl|UG|Gma#S45560682	1.46585	1.67111e-05	1.65637	3.41282e-13	UGT2 [Pueraria montana var. lobata]
gnl|UG|Gma#S53085200	1.8287	0	1.65624	0	annexin, putative [Ricinus communis]
gnl|UG|Gma#S52651610	2.18395	1.20348e-12	1.64878	8.99942e-09	unknown [Glycine max]
gnl|UG|Gma#S34273481	2.27875	6.8135e-09	1.64104	0	MYB transcription factor MYB124 [Glycine max]
gnl|UG|Gma#S4872920	1.3575	4.19664e-13	1.63826	7.59836e-13	-
gnl|UG|Gma#S53085270	1.8992	2.73942e-09	1.63526	0.000152601	unknown [Glycine max]
gnl|UG|Gma#S48315592	2.57376	5.5563e-06	1.62808	2.66192e-09	PREDICTED: hypothetical protein [Vitis vinifera]
gnl|UG|Gma#S5135677	2.01787	5.65598e-10	1.59949	1.40916e-05	membrane-associated mannitol-induced [Arabidopsis lyrata subsp. lyrata]
gnl|UG|Gma#S5046488	2.04366	2.76036e-07	1.59826	2.32562e-10	PREDICTED: hypothetical protein [Vitis vinifera]
gnl|UG|Gma#S48315848	1.16336	2.18492e-13	1.58842	0	unknown [Glycine max]
gnl|UG|Gma#S48316676	1.95823	1.09246e-13	1.57691	0	glutathione S-transferase GST 8 [Glycine max]
gnl|UG|Gma#S53086882	2.44553	5.83762e-06	1.57529	7.04196e-06	unknown [Glycine max]
gnl|UG|Gma#S48312921	1.14068	2.9976e-13	1.57034	2.57128e-13	PREDICTED: hypothetical protein [Vitis vinifera]
gnl|UG|Gma#S52645244	3.92408	7.49998e-05	1.56954	6.59896e-05	conserved hypothetical protein [Ricinus communis]
gnl|UG|Gma#S4905682	1.29347	5.16698e-13	1.56829	1.31006e-14	-
gnl|UG|Gma#S48315904	2.40786	7.0166e-13	1.56418	1.06359e-13	unknown [Glycine max]
gnl|UG|Gma#S48541147	2.03376	0	1.55399	2.9754e-14	-
gnl|UG|Gma#S48312260	3.45853	2.90878e-14	1.54882	1.95177e-13	conserved hypothetical protein [Ricinus communis]
gnl|UG|Gma#S39316933	1.55213	1.74365e-05	1.53897	3.55628e-10	unknown [Glycine max]
gnl|UG|Gma#S53090070	1.29912	0	1.48412	1.48548e-13	unknown [Glycine max]
gnl|UG|Gma#S48315631	3.54829	2.5846e-13	1.48387	2.37322e-12	glutathione S-transferase GST 10 [Glycine max]
gnl|UG|Gma#S6670166	3.14678	5.20484e-07	1.46949	1.69364e-06	WRKY42 [Glycine max]
gnl|UG|Gma#S48544414	1.64997	1.04141e-06	1.46558	1.70086e-13	unknown [Glycine max]
gnl|UG|Gma#S53088526	1.10816	4.47286e-05	1.46507	1.12967e-10	unknown [Glycine max]
gnl|UG|Gma#S5146185	1.32931	4.83132e-05	1.46347	2.93714e-06	unknown [Glycine max]
gnl|UG|Gma#S34818011	1.79737	0	1.46225	5.11258e-12	bZIP transcription factor bZIP110 [Glycine max]
gnl|UG|Gma#S45535373	1.92504	1.46994e-13	1.45841	8.86624e-13	unknown [Glycine max]
gnl|UG|Gma#S45564201	3.25047	3.70592e-13	1.45558	0	unknown [Glycine max]
gnl|UG|Gma#S53088403	9.71596	3.07348e-09	1.44571	2.91306e-09	unknown [Glycine max]
gnl|UG|Gma#S53087781	1.3819	9.55122e-05	1.44005	3.57676e-07	unknown [Glycine max]
gnl|UG|Gma#S48316463	2.7493	9.50284e-07	1.42578	2.66944e-11	protein phosphatase 2c, putative [Ricinus communis]
gnl|UG|Gma#S53086674	1.55457	0	1.42206	0	unknown [Glycine max]
gnl|UG|Gma#S48312261	10.9307	4.4409e-16	1.42094	8.11252e-05	seed maturation protein PM30 [Glycine max]
gnl|UG|Gma#S52646002	1.87379	6.33088e-06	1.4188	7.82798e-11	unnamed protein product [Vitis vinifera]
gnl|UG|Gma#S48316296	2.64114	0	1.40554	4.61852e-13	unknown [Medicago truncatula]
gnl|UG|Gma#S5119768	2.88448	0	1.40013	1.34392e-06	-
gnl|UG|Gma#S48316666	1.57017	0	1.36528	1.38556e-13	unknown [Medicago truncatula]
gnl|UG|Gma#S39545375	2.13992	7.4718e-13	1.36087	2.82086e-12	WRKY49 [Glycine max]
gnl|UG|Gma#S32813619	2.82386	0	1.35795	4.05454e-13	PDR-like ABC-transporter [Glycine max]
gnl|UG|Gma#S48313430	1.8448	4.77814e-05	1.35541	1.89003e-10	PREDICTED: hypothetical protein [Vitis vinifera]
gnl|UG|Gma#S48530363	2.04993	0	1.3532	3.66818e-13	-
gnl|UG|Gma#S48315822	2.47891	4.95604e-13	1.34439	2.89768e-13	PREDICTED: hypothetical protein [Vitis vinifera]
gnl|UG|Gma#S23061542	1.35354	1.57245e-08	1.33265	2.52686e-13	predicted protein [Populus trichocarpa]
gnl|UG|Gma#S48550954	2.80261	8.23786e-14	1.31355	1.09623e-12	-
gnl|UG|Gma#S36144372	2.24606	1.02368e-09	1.29706	0.000154409	unknown [Glycine max]
gnl|UG|Gma#S44358730	3.6563	1.15907e-13	1.29431	3.59404e-10	NAC domain protein [Glycine max]
gnl|UG|Gma#S46676520	2.69919	5.20484e-07	1.28374	5.31056e-06	-
gnl|UG|Gma#S53085170	10.4625	5.55112e-15	1.28205	5.32134e-05	unknown [Glycine max]
gnl|UG|Gma#S48315683	1.72469	2.76446e-13	1.27894	5.27356e-13	hexose transporter [Solanum lycopersicum]
gnl|UG|Gma#S4924692	1.43476	6.48792e-09	1.27439	2.77556e-14	unknown [Glycine max]
gnl|UG|Gma#S45540179	1.12903	9.19948e-06	1.25545	4.62444e-07	-
gnl|UG|Gma#S39316715	1.09734	0	1.24907	6.20614e-13	PREDICTED: hypothetical protein [Vitis vinifera]
gnl|UG|Gma#S39314618	2.48952	4.71178e-13	1.2453	1.12355e-13	unknown [Glycine max]
gnl|UG|Gma#S48312716	1.64953	0	1.23601	9.68808e-08	phaseolin G-box binding protein PG1 [Phaseolus vulgaris]
gnl|UG|Gma#S48315970	2.26734	2.09144e-12	1.23039	0	protein phpsphatase 2C (PP2C) [Fagus sylvatica]
gnl|UG|Gma#S48315336	4.02575	0.000116855	1.22724	1.39666e-13	unnamed protein product [Vitis vinifera]
gnl|UG|Gma#S5146866	2.11389	8.1278e-11	1.22023	1.15437e-07	calmodulin [Glycine max]
gnl|UG|Gma#S39545387	1.39637	0.000112915	1.21154	2.2149e-05	WRKY34 [Glycine max]
gnl|UG|Gma#S42153744	2.55313	0	1.17566	0	-
gnl|UG|Gma#S34273447	1.1469	5.50364e-07	1.15984	5.91082e-13	MYB transcription factor MYB102 [Glycine max]
gnl|UG|Gma#S53085051	1.01473	3.81694e-13	1.12772	3.2041e-13	unknown [Glycine max]
gnl|UG|Gma#S45565295	1.03635	0.000111454	1.11317	8.36084e-07	hypothetical protein [Vitis vinifera]
gnl|UG|Gma#S52663628	1.08951	5.72876e-14	1.08325	3.2041e-13	unknown [Glycine max]
gnl|UG|Gma#S48316081	1.41052	2.16494e-13	1.07654	8.81518e-14	putative calmodulin-related protein [Medicago sativa]
gnl|UG|Gma#S5144360	1.59306	3.42602e-11	1.07223	8.8624e-07	hypothetical protein ARALYDRAFT_484116 [Arabidopsis lyrata subsp. lyrata]
gnl|UG|Gma#S53086521	1.12218	0.000113079	1.06983	4.32208e-08	unknown [Glycine max]
gnl|UG|Gma#S39312021	2.85502	0	1.04439	1.16107e-12	unknown [Glycine max]
gnl|UG|Gma#S53086662	1.17089	1.21525e-12	1.04183	0	unknown [Glycine max]
gnl|UG|Gma#S47042579	1.94014	1.2319e-12	1.01403	0.000164837	-
gnl|UG|Gma#S48316010	2.0701	0	1.01381	5.89444e-11	multidrug resistance pump, putative [Ricinus communis]
gnl|UG|Gma#S48312312	3.32307	2.38926e-08	-1.03383	5.57668e-52	Stress-related protein; AltName: Full=PvSRP
gnl|UG|Gma#S48314368	1.23811	1.54765e-13	-1.04555	3.54844e-135	PREDICTED: hypothetical protein [Vitis vinifera]
gnl|UG|Gma#S45532706	2.20492	5.81254e-06	-1.0531	8.9763e-07	unknown [Glycine max]
gnl|UG|Gma#S48312316	1.15041	3.46602e-10	-1.09897	5.24178e-06	-
gnl|UG|Gma#S36151985	1.88376	4.00528e-11	-1.11147	0.000156403	conserved hypothetical protein [Ricinus communis]
gnl|UG|Gma#S48315448	1.84979	0	-1.11813	5.21232e-27	unknown [Glycine max]
gnl|UG|Gma#S48312728	1.34047	7.84314e-07	-1.16021	5.4435e-06	unknown [Glycine max]
gnl|UG|Gma#S45563977	1.23327	1.20348e-13	-1.22065	8.23542e-28	unknown [Glycine max]
gnl|UG|Gma#S48315428	1.03495	1.51879e-13	-1.24766	2.40754e-13	unknown [Glycine max]
gnl|UG|Gma#S4932097	1.49781	5.63848e-08	-1.2533	4.70324e-09	protein kinase [Phaseolus vulgaris]
gnl|UG|Gma#S48315730	4.61749	8.28946e-08	-1.28321	5.04416e-11	PREDICTED: hypothetical protein [Vitis vinifera]
gnl|UG|Gma#S48315729	1.46573	5.95908e-09	-1.30767	0.00017692	senescence-inducible chloroplast stay-green protein 1 [Glycine max]
gnl|UG|Gma#S5050381	2.28109	6.29052e-13	-1.31473	9.44466e-39	-
gnl|UG|Gma#S48314517	1.65336	3.18222e-06	-1.31833	1.33585e-05	unknown [Glycine max]
gnl|UG|Gma#S53086604	1.276	0	-1.45073	1.92548e-11	unknown [Glycine max]
gnl|UG|Gma#S53035121	2.31968	2.84722e-07	-1.4769	2.05162e-05	TIR-NBS-LRR type disease resistance protein [Glycine max]
gnl|UG|Gma#S48313598	1.51223	6.91104e-07	-1.49104	9.28436e-09	Histone H3.2
gnl|UG|Gma#S52652848	1.29568	2.5846e-13	-1.4989	2.4602e-23	-
gnl|UG|Gma#S45537327	2.04904	0	-1.51185	3.89348e-20	unknown [Glycine max]
gnl|UG|Gma#S45553046	1.2988	2.87172e-05	-1.52257	6.78698e-12	unknown [Glycine max]
gnl|UG|Gma#S21565310	1.7714	3.5479e-07	-1.53708	2.19112e-07	unknown [Glycine max]
gnl|UG|Gma#S48313745	4.97161	1.68217e-05	-1.571	1.17465e-36	PREDICTED: hypothetical protein [Vitis vinifera]
gnl|UG|Gma#S48316212	1.045	9.25704e-13	-1.63383	1.97165e-29	stearoyl-ACP desaturase [Glycine max]
gnl|UG|Gma#S4972949	1.43429	3.43066e-06	-1.64215	8.64528e-10	predicted protein [Populus trichocarpa]
gnl|UG|Gma#S52653086	1.15673	4.79332e-05	-1.66737	4.69638e-23	conserved hypothetical protein [Ricinus communis]
gnl|UG|Gma#S53090307	1.30302	2.16494e-13	-1.68347	3.90762e-50	unknown [Glycine max]
gnl|UG|Gma#S34535655	1.09674	0.00010846	-1.68536	1.09037e-05	lethal leaf spot 1-like protein [Glycine max]
gnl|UG|Gma#S39309246	5.55345	1.72325e-06	-1.69382	2.43896e-145	unknown [Glycine max]
gnl|UG|Gma#S53087484	2.37351	1.2773e-08	-1.70782	5.4155e-07	putative Cys2-His2 type zinc finger protein [Glycine soja]
gnl|UG|Gma#S39309990	1.66448	1.57208e-13	-1.76003	2.92512e-63	Cupin, RmlC-type [Medicago truncatula]
gnl|UG|Gma#S39307692	1.90056	2.88466e-08	-1.78545	6.3484e-10	unknown [Glycine max]
gnl|UG|Gma#S48312410	1.20941	1.96492e-11	-1.83562	2.5381e-14	adenosine 5'-phosphosulfate reductase [Glycine max]
gnl|UG|Gma#S5146317	1.53452	1.68754e-14	-1.93271	8.69054e-23	Vacuolar-processing enzyme; Short=VPE; Flags: Precursor
gnl|UG|Gma#S23071969	1.91689	1.91651e-05	-2.02895	7.81218e-05	At1g61340 [Medicago truncatula]
gnl|UG|Gma#S16523053	1.17814	2.24664e-11	-2.08487	5.28488e-20	TPA: TPA_exp: putative phytosulfokine peptide precursor [Glycine max]
gnl|UG|Gma#S4904296	1.62871	4.89556e-06	-2.11147	9.09866e-07	-
gnl|UG|Gma#S39300857	2.61442	2.88118e-10	-2.14389	4.293e-103	unknown [Glycine max]
gnl|UG|Gma#S23062619	1.45078	5.11152e-05	-2.19778	5.85082e-18	-
gnl|UG|Gma#S17640969	1.42189	1.08136e-13	-2.2592	2.41004e-118	unknown [Glycine max]
gnl|UG|Gma#S48314786	4.1549	0.00011683	-2.34031	3.2479e-13	unknown [Glycine max]
gnl|UG|Gma#S48315951	2.45322	1.73195e-06	-2.41439	7.40576e-05	PREDICTED: hypothetical protein [Vitis vinifera]
gnl|UG|Gma#S48316105	1.3655	3.91828e-05	-2.42799	2.14006e-06	unknown [Glycine max]
gnl|UG|Gma#S5146892	9.07682	3.36306e-06	-2.4679	4.3348e-05	nodulin-26 [Glycine max]
gnl|UG|Gma#S23065063	2.22239	8.37056e-08	-2.55029	7.88024e-71	unknown [Glycine max]
gnl|UG|Gma#S45544350	2.00608	8.3036e-11	-2.57073	3.48192e-27	unknown [Glycine max]
gnl|UG|Gma#S52637839	2.24023	0.000116811	-2.60221	4.66294e-36	unknown [Glycine max]
gnl|UG|Gma#S52653498	1.17981	3.33066e-15	-2.73022	1.38166e-174	unknown [Glycine max]
gnl|UG|Gma#S5126377	1.73697	1.9762e-14	-2.7759	9.15416e-65	predicted protein [Populus trichocarpa]
gnl|UG|Gma#S48314673	1.00371	4.71178e-13	-2.89953	1.026e-252	phosphofructokinase, putative [Ricinus communis]
gnl|UG|Gma#S5126123	2.11603	5.04042e-14	-3.10127	4.68614e-24	ethylene-responsive element-binding protein [Medicago truncatula]
gnl|UG|Gma#S52666339	1.30096	0	-3.1571	2.8129e-252	PREDICTED: hypothetical protein [Vitis vinifera]
gnl|UG|Gma#S48555806	9.55267	2.5082e-08	-3.3069	3.59008e-16	PREDICTED: hypothetical protein [Vitis vinifera]
gnl|UG|Gma#S48315460	1.45189	6.54932e-07	-3.31889	7.27598e-24	unknown [Glycine max]
gnl|UG|Gma#S39304296	2.04084	1.15619e-12	-3.33157	0	unknown [Glycine max]
gnl|UG|Gma#S48312895	1.5647	6.10342e-07	-3.3737	5.59088e-31	unknown [Glycine max]
gnl|UG|Gma#S5086200	3.43266	7.51856e-05	-3.39107	3.95352e-05	conserved hypothetical protein [Ricinus communis]
gnl|UG|Gma#S4978869	2.21491	4.51722e-05	-3.39107	3.95352e-05	mitochondrial dicarboxylate carrier protein, putative [Ricinus communis]
gnl|UG|Gma#S48316530	2.61751	2.38926e-08	-3.43384	2.3714e-24	unknown [Glycine max]
gnl|UG|Gma#S39310526	2.98677	1.68242e-05	-3.69842	1.83289e-06	unknown [Glycine max]
gnl|UG|Gma#S47698456	1.27922	2.4547e-12	-3.7885	5.42114e-68	conserved hypothetical protein [Ricinus communis]
gnl|UG|Gma#S53086305	1.78764	7.57274e-10	-3.8024	7.83498e-28	peroxidase [Medicago sativa]
gnl|UG|Gma#S45569837	8.90689	1.36318e-05	-3.85526	2.82004e-07	predicted protein [Populus trichocarpa]
gnl|UG|Gma#S48312209	1.28095	2.7467e-13	-4.02953	0	unknown [Glycine max]
gnl|UG|Gma#S39306768	2.31462	5.26322e-07	-4.04201	2.26534e-08	unknown [Glycine max]
gnl|UG|Gma#S48556222	2.51946	0	-4.0733	0	unknown [Glycine max]
gnl|UG|Gma#S45564355	4.34738	0.000116825	-4.15468	2.6377e-17	PREDICTED: hypothetical protein [Vitis vinifera]
gnl|UG|Gma#S48312866	1.25148	9.66116e-13	-4.28643	0	unknown [Glycine max]
gnl|UG|Gma#S45569039	2.20492	5.81254e-06	-4.90111	2.58866e-68	unknown [Glycine max]
gnl|UG|Gma#S48529730	1.19973	8.47904e-05	-7.64437	1.07372e-59	-
gnl|UG|Gma#S5116546	1.51701	2.16966e-08	-9.17243	5.30068e-07	-
gnl|UG|Gma#S53089768	1.573	0.000109629	-12.6742	7.1477e-72	unknown [Glycine max]
gnl|UG|Gma#S18956972	-3.63769	6.08142e-14	8.79442	1.40551e-05	leucine-rich repeat family protein / protein kinase family protein [Glycine max]
gnl|UG|Gma#S45542313	-1.04633	2.9323e-22	4.47131	0.000116442	unknown [Glycine max]
gnl|UG|Gma#S4866887	-1.55468	0	3.97254	5.79536e-14	unknown [Glycine max]
gnl|UG|Gma#S45536896	-1.90817	4.67244e-05	3.47131	4.681e-05	unknown [Glycine max]
gnl|UG|Gma#S53090020	-1.0216	1.39045e-05	3.45649	1.42775e-13	unknown [Glycine max]
gnl|UG|Gma#S53086297	-1.70782	5.803e-05	3.36966	4.68134e-05	predicted protein [Populus trichocarpa]
gnl|UG|Gma#S15939467	-1.2274	1.09702e-09	3.33684	4.12756e-11	unknown [Glycine max]
gnl|UG|Gma#S5146362	-1.796	2.0072e-110	3.03217	0	beta-glucan binding protein [Glycine max]
gnl|UG|Gma#S53089305	-1.18571	1.92084e-05	2.92683	8.07284e-08	unknown [Glycine max]
gnl|UG|Gma#S53090622	-2.236	2.14726e-148	2.72425	6.4393e-15	unknown [Glycine max]
gnl|UG|Gma#S39314232	-1.15907	3.23964e-22	2.69684	3.9524e-14	unknown [Glycine max]
gnl|UG|Gma#S48316795	-1.06392	3.3299e-54	2.65729	0	unknown [Glycine max]
gnl|UG|Gma#S52654199	-1.80316	1.02892e-14	2.62581	7.81598e-14	unknown [Glycine max]
gnl|UG|Gma#S53087395	-1.30958	1.32757e-07	2.59585	0.000140358	unknown [Glycine max]
gnl|UG|Gma#S18345328	-1.49386	1.29936e-09	2.58263	6.4213e-12	proline dehydrogenase [Glycine max]
gnl|UG|Gma#S52668453	-1.31336	4.54174e-174	2.56701	1.19682e-13	unknown [Glycine max]
gnl|UG|Gma#S45551700	-1.30863	4.79654e-09	2.55845	1.23235e-13	unknown [Glycine max]
gnl|UG|Gma#S48315772	-1.74822	6.56894e-91	2.53075	0	D-galactoside/L-rhamnose binding SUEL lectin; Galactose-binding like [Medicago truncatula]
gnl|UG|Gma#S39303739	-2.07219	4.90978e-30	2.40345	2.67786e-13	unknown [Glycine max]
gnl|UG|Gma#S19677457	-1.45075	4.38816e-11	2.34364	0	unknown [Glycine max]
gnl|UG|Gma#S52662719	-1.41909	8.81364e-33	2.27664	3.9524e-14	pterocarpan 4-dimethylallyltransferase [Glycine max]
gnl|UG|Gma#S48315902	-1.04059	3.26078e-16	2.24122	1.69864e-13	plastid ATP/ADP transport protein 2 [Manihot esculenta]
gnl|UG|Gma#S45532368	-1.29047	8.10806e-05	2.01362	3.10862e-15	Cytochrome P450 82A4; AltName: Full=Cytochrome P450 CP9
gnl|UG|Gma#S53087415	-1.17894	6.17618e-11	1.88853	6.89816e-10	unknown [Glycine max]
gnl|UG|Gma#S48312317	-1.10881	1.81705e-14	1.88483	0	hypothetical protein [Vitis vinifera]
gnl|UG|Gma#S53085707	-1.59879	7.1692e-05	1.72642	1.04102e-09	unknown [Glycine max]
gnl|UG|Gma#S39309272	-1.1528	3.01142e-37	1.65636	0	white-brown-complex ABC transporter family [Populus trichocarpa]
gnl|UG|Gma#S5146496	-1.20601	3.73896e-74	1.44365	5.90638e-14	Chitinase III-A [Glycine max]
gnl|UG|Gma#S48316193	-1.11184	1.55746e-07	1.40217	6.89906e-05	Amidophosphoribosyltransferase, chloroplastic; Short=ATase; AltName: Full=Glutamine phosphoribosylpyrophosphate amidotransferase; Short=GPAT; Flags: Precursor
gnl|UG|Gma#S16522595	-1.37517	1.59649e-11	1.33162	2.08278e-11	-
gnl|UG|Gma#S52646376	-8.88874	1.70672e-05	1.32284	0.000106262	1-deoxy-D-xylulose 5-phosphate synthase 2 [Medicago truncatula]
gnl|UG|Gma#S5135044	-1.28168	8.39472e-09	1.13404	2.09464e-05	predicted protein [Populus trichocarpa]
gnl|UG|Gma#S17641218	-1.28731	3.76434e-22	1.11943	1.57874e-13	predicted protein [Populus trichocarpa]
gnl|UG|Gma#S48312276	-1.53168	1.40833e-43	1.09759	7.08322e-14	alpha-dioxygenase [Pisum sativum]
gnl|UG|Gma#S53086107	-1.29214	2.08536e-05	1.09562	0.000169544	unknown [Glycine max]
gnl|UG|Gma#S18530375	-1.40301	1.62457e-27	-1.01395	1.77454e-15	unknown [Glycine max]
gnl|UG|Gma#S53087391	-1.11222	1.08479e-13	-1.08436	1.07159e-15	unknown [Glycine max]
gnl|UG|Gma#S34818024	-1.26251	1.19327e-17	-1.16567	1.19518e-33	bZIP transcription factor bZIP60 [Glycine max]
gnl|UG|Gma#S48312551	-1.98456	1.99514e-209	-1.18531	1.37455e-52	germin-like protein 3 [Glycine max]
gnl|UG|Gma#S53089615	-1.45553	8.46392e-43	-1.19107	2.6362e-12	unknown [Glycine max]
gnl|UG|Gma#S48312604	-1.09784	8.07308e-10	-1.19395	6.0258e-13	predicted protein [Populus trichocarpa]
gnl|UG|Gma#S53086747	-1.19714	2.67294e-05	-1.2219	7.1669e-07	unknown [Glycine max]
gnl|UG|Gma#S5146569	-1.38735	3.12588e-15	-1.23348	1.12866e-23	Cytochrome P450 93A3; AltName: Full=Cytochrome P450 CP5
gnl|UG|Gma#S53086452	-1.33007	2.22984e-12	-1.2886	9.83546e-10	unknown [Glycine max]
gnl|UG|Gma#S39317611	-1.60834	8.1532e-124	-1.28874	8.87834e-76	unknown [Glycine max]
gnl|UG|Gma#S45567128	-1.14609	9.76652e-09	-1.30406	3.95548e-12	unknown [Glycine max]
gnl|UG|Gma#S34818016	-2.92177	5.66242e-05	-1.30848	2.25658e-05	bZIP transcription factor bZIP94 [Glycine max]
gnl|UG|Gma#S21567515	-1.19417	2.2018e-09	-1.31656	3.4335e-06	ferric leghemoglobin reductase-2 precursor [Glycine max]
gnl|UG|Gma#S48312237	-1.31633	5.3701e-14	-1.32118	1.37548e-07	unknown [Glycine max]
gnl|UG|Gma#S53088438	-1.01885	7.0199e-06	-1.34542	4.75598e-12	unknown [Glycine max]
gnl|UG|Gma#S53088173	-1.21266	5.76104e-09	-1.35322	2.71224e-13	unknown [Glycine max]
gnl|UG|Gma#S17641419	-2.29871	6.25388e-47	-1.37197	1.21821e-10	unknown [Glycine max]
gnl|UG|Gma#S47698933	-1.98253	4.8942e-05	-1.38146	0.000194561	unnamed protein product [Vitis vinifera]
gnl|UG|Gma#S48312236	-1.45286	3.9919e-48	-1.38917	2.24074e-24	PREDICTED: hypothetical protein [Vitis vinifera]
gnl|UG|Gma#S53087867	-1.17785	5.99668e-06	-1.40361	2.2367e-12	unknown [Glycine max]
gnl|UG|Gma#S39316919	-1.52239	1.53994e-08	-1.42755	3.92194e-12	unknown [Glycine max]
gnl|UG|Gma#S17642703	-1.42946	2.56536e-225	-1.43938	0	unknown [Glycine max]
gnl|UG|Gma#S52654253	-1.29903	2.50818e-12	-1.45454	2.24474e-41	unknown [Glycine max]
gnl|UG|Gma#S5005629	-1.31011	5.49172e-13	-1.4672	1.38383e-10	unknown [Glycine max]
gnl|UG|Gma#S39315140	-1.46173	6.41072e-05	-1.47774	9.37026e-11	ARF GTPase activator, putative [Ricinus communis]
gnl|UG|Gma#S48314484	-1.64974	1.94015e-31	-1.51165	3.46306e-08	predicted protein [Populus trichocarpa]
gnl|UG|Gma#S48312948	-1.01359	8.84238e-05	-1.5245	1.41255e-12	unknown [Glycine max]
gnl|UG|Gma#S39311710	-1.05553	8.87424e-13	-1.53047	1.29811e-11	unknown [Glycine max]
gnl|UG|Gma#S48314963	-1.14595	8.70658e-05	-1.54543	1.04417e-05	Eukaryotic translation initiation factor 5; Short=eIF-5
gnl|UG|Gma#S48313111	-1.54214	2.02264e-14	-1.54654	2.76214e-14	latex-abundant protein [Hevea brasiliensis]
gnl|UG|Gma#S48314576	-1.20591	7.05974e-11	-1.54904	7.17178e-16	unknown [Glycine max]
gnl|UG|Gma#S48313610	-1.06196	6.56992e-06	-1.59663	3.6722e-10	putative fasciclin-like arabinogalactan protein FLA2 [Trifolium pratense]
gnl|UG|Gma#S48315044	-1.42664	4.45732e-22	-1.59743	3.76876e-31	14-3-3-like protein B; AltName: Full=SGF14B
gnl|UG|Gma#S53088021	-1.37753	2.8227e-06	-1.60111	2.0012e-16	unknown [Glycine max]
gnl|UG|Gma#S39316577	-1.09879	8.16136e-06	-1.60554	2.97152e-11	unknown [Glycine max]
gnl|UG|Gma#S48312665	-1.14034	1.34377e-07	-1.62041	1.64962e-22	unknown [Glycine max]
gnl|UG|Gma#S48314829	-1.13099	1.62424e-05	-1.63608	1.08387e-08	PREDICTED: hypothetical protein [Vitis vinifera]
gnl|UG|Gma#S53087151	-1.03041	7.74676e-05	-1.64573	2.47772e-09	unknown [Glycine max]
gnl|UG|Gma#S48313327	-1.20925	3.7161e-05	-1.69299	6.832e-15	unknown [Glycine max]
gnl|UG|Gma#S53090408	-1.0581	7.39186e-11	-1.69609	6.77046e-46	unknown [Glycine max]
gnl|UG|Gma#S5040026	-1.00755	1.583e-05	-1.70364	5.46322e-14	-
gnl|UG|Gma#S18531017	-8.69697	6.73752e-05	-1.71394	5.4859e-05	-
gnl|UG|Gma#S48314532	-1.03987	2.75594e-22	-1.74582	4.27148e-61	CesA1 [Acacia mangium]
gnl|UG|Gma#S45532799	-1.3407	5.95676e-06	-1.75129	2.06906e-10	PREDICTED: hypothetical protein [Vitis vinifera]
gnl|UG|Gma#S48316130	-1.07716	2.86788e-09	-1.75775	7.71814e-14	unnamed protein product [Vitis vinifera]
gnl|UG|Gma#S23068871	-1.16457	8.21904e-08	-1.77524	0.000103539	-
gnl|UG|Gma#S48556078	-1.20614	9.48952e-09	-1.78111	4.47266e-12	-
gnl|UG|Gma#S48313063	-1.0653	9.22956e-06	-1.81753	1.18765e-06	PREDICTED: hypothetical protein [Vitis vinifera]
gnl|UG|Gma#S45562639	-1.09451	7.32338e-13	-1.83678	4.75792e-93	unknown [Glycine max]
gnl|UG|Gma#S52666475	-4.19251	0	-1.86466	0	unknown [Glycine max]
gnl|UG|Gma#S39300870	-1.02936	3.24734e-26	-1.86951	1.32778e-120	Calmodulin; Short=CaM
gnl|UG|Gma#S53088301	-2.92177	5.66242e-05	-1.87494	7.07898e-05	unknown [Glycine max]
gnl|UG|Gma#S48314390	-1.8101	6.51354e-08	-1.91851	1.63893e-05	unknown [Glycine max]
gnl|UG|Gma#S39307484	-2.0268	8.18842e-05	-1.92326	6.08192e-06	unknown [Glycine max]
gnl|UG|Gma#S4864452	-1.46046	1.60128e-40	-1.926	1.24213e-10	-
gnl|UG|Gma#S48312331	-1.15018	3.65752e-27	-1.92806	5.33096e-77	14-3-3 protein [Vigna angularis]
gnl|UG|Gma#S5146568	-1.96117	2.10236e-16	-1.93284	3.81866e-105	Cytochrome P450 71D8; AltName: Full=Cytochrome P450 CP7
gnl|UG|Gma#S5146482	-1.2333	3.60928e-35	-1.95757	1.02384e-77	cytochrome P450 H2O2-dependent urate-degrading peroxidase [Glycine max]
gnl|UG|Gma#S53086665	-1.30754	1.79445e-132	-1.96822	4.28208e-84	unknown [Glycine max]
gnl|UG|Gma#S46594336	-1.23442	1.95994e-14	-2.00113	3.14746e-11	-
gnl|UG|Gma#S53086817	-1.24377	2.26326e-145	-2.01642	1.68211e-62	unknown [Glycine max]
gnl|UG|Gma#S53088209	-2.35207	2.89614e-05	-2.02579	2.52578e-09	terpene synthase [Medicago truncatula]
gnl|UG|Gma#S53090175	-1.18551	1.34463e-06	-2.04968	4.14362e-09	unknown [Glycine max]
gnl|UG|Gma#S45546724	-1.294	5.40888e-06	-2.05612	2.92272e-08	unknown [Glycine max]
gnl|UG|Gma#S48316088	-1.03794	1.71331e-05	-2.06848	2.07562e-07	putative acyltransferase [Clitoria ternatea]
gnl|UG|Gma#S46437951	-1.27992	2.07144e-27	-2.09705	4.16332e-75	PREDICTED: similar to ATCNGC5 (CYCLIC NUCLEOTIDE GATED CHANNEL 5); calmodulin binding / cyclic nucleotide binding / potassium channel [Vitis vinifera]
gnl|UG|Gma#S48315861	-1.2032	1.36537e-05	-2.11398	2.91836e-05	unknown [Medicago truncatula]
gnl|UG|Gma#S48314952	-1.07382	1.51823e-37	-2.15212	1.64078e-152	unknown [Glycine max]
gnl|UG|Gma#S5146397	-1.11953	1.13885e-14	-2.16212	8.85684e-29	unknown [Glycine max]
gnl|UG|Gma#S34818015	-1.57658	5.80708e-12	-2.16237	1.5333e-13	bZIP transcription factor bZIP96 [Glycine max]
gnl|UG|Gma#S39309763	-1.0783	3.38712e-09	-2.16567	3.16252e-35	unknown [Glycine max]
gnl|UG|Gma#S53086477	-1.34774	3.36546e-13	-2.18015	5.8216e-23	unknown [Glycine max]
gnl|UG|Gma#S53086595	-1.22964	5.67908e-10	-2.18516	1.34244e-10	unknown [Glycine max]
gnl|UG|Gma#S39317933	-1.32582	6.83968e-07	-2.2281	2.66334e-16	unknown [Glycine max]
gnl|UG|Gma#S48312742	-1.31745	4.26376e-47	-2.23584	1.95301e-238	unknown [Glycine max]
gnl|UG|Gma#S53087409	-1.1512	9.69358e-08	-2.28545	2.1425e-17	unknown [Glycine max]
gnl|UG|Gma#S48314652	-1.73018	8.64742e-08	-2.28906	2.82768e-11	unknown [Glycine max]
gnl|UG|Gma#S53086726	-1.19482	8.14834e-07	-2.34678	5.6495e-16	unknown [Glycine max]
gnl|UG|Gma#S39300229	-1.00648	5.7842e-10	-2.35163	9.9893e-19	unknown [Glycine max]
gnl|UG|Gma#S5130600	-1.79719	3.87862e-08	-2.38086	2.79662e-17	-
gnl|UG|Gma#S39316155	-1.00898	5.15016e-23	-2.46274	7.54722e-47	unknown [Glycine max]
gnl|UG|Gma#S23064329	-9.74651	2.26972e-09	-2.4679	4.3348e-05	-
gnl|UG|Gma#S39313353	-1.0653	3.2995e-10	-2.48815	3.98418e-13	unknown [Glycine max]
gnl|UG|Gma#S4990705	-1.04255	5.99812e-13	-2.49571	2.55692e-78	putative protease inhibitor [Glycine max]
gnl|UG|Gma#S48313424	-1.17573	2.2172e-06	-2.50318	1.02711e-15	delta DNA polymerase, putative [Ricinus communis]
gnl|UG|Gma#S53087109	-1.09556	1.32394e-15	-2.53407	5.31722e-72	unknown [Glycine max]
gnl|UG|Gma#S48316447	-2.03311	1.36784e-07	-2.54988	1.86227e-11	CXE carboxylesterase [Actinidia arguta]
gnl|UG|Gma#S23061308	-1.93357	3.42408e-07	-2.56972	3.31432e-08	unknown [Glycine max]
gnl|UG|Gma#S53085339	-1.02531	3.2762e-05	-2.57057	3.53614e-21	unknown [Glycine max]
gnl|UG|Gma#S45533310	-1.47056	2.026e-11	-2.57102	2.74892e-14	unknown [Glycine max]
gnl|UG|Gma#S48314242	-1.40122	1.14499e-06	-2.5962	3.45854e-10	PREDICTED: hypothetical protein [Vitis vinifera]
gnl|UG|Gma#S53087419	-1.63448	8.04794e-05	-2.66078	4.87654e-06	unknown [Glycine max]
gnl|UG|Gma#S17642569	-1.28087	1.62887e-08	-2.67754	3.56308e-37	unknown [Glycine max]
gnl|UG|Gma#S5105910	-2.19459	3.17954e-27	-2.6897	3.6593e-07	-
gnl|UG|Gma#S53085152	-1.21623	3.50804e-07	-2.72475	5.32374e-33	unknown [Glycine max]
gnl|UG|Gma#S45560637	-1.12415	3.62258e-06	-2.73436	1.59627e-08	unknown [Glycine max]
gnl|UG|Gma#S53089833	-1.926	2.42468e-06	-2.73891	2.16918e-05	unknown [Glycine max]
gnl|UG|Gma#S48314208	-1.12656	2.32876e-11	-2.74173	3.53832e-52	unknown [Glycine max]
gnl|UG|Gma#S48314994	-1.11476	7.2754e-05	-2.83044	9.46896e-45	unknown [Glycine max]
gnl|UG|Gma#S5146240	-1.67379	1.15879e-52	-2.83502	2.8826e-129	peroxidase [Glycine max]
gnl|UG|Gma#S39304601	-1.86605	0	-2.84311	0	-
gnl|UG|Gma#S48315615	-1.58272	1.81488e-60	-2.86888	3.36158e-221	-
gnl|UG|Gma#S53090459	-1.12608	0.000121267	-2.90896	1.6568e-07	unknown [Glycine max]
gnl|UG|Gma#S48313238	-1.27221	1.0228e-07	-2.92002	9.6177e-33	unnamed protein product [Vitis vinifera]
gnl|UG|Gma#S45547816	-1.46447	1.29468e-13	-2.96395	1.79513e-56	unknown [Glycine max]
gnl|UG|Gma#S39305056	-1.50601	1.79218e-26	-2.98199	6.0599e-120	unknown [Glycine max]
gnl|UG|Gma#S45560605	-1.26977	8.11978e-17	-2.98885	8.78464e-276	unknown [Glycine max]
gnl|UG|Gma#S53088682	-2.17316	2.0975e-16	-2.9891	2.24422e-09	unknown [Glycine max]
gnl|UG|Gma#S45560062	-2.279	6.67436e-238	-3.00655	0	unknown [Glycine max]
gnl|UG|Gma#S39300074	-1.17184	8.266e-09	-3.02935	6.83694e-24	unknown [Glycine max]
gnl|UG|Gma#S52649154	-1.34526	1.17967e-08	-3.03654	1.39107e-46	hypothetical protein MtrDRAFT_AC160516g6v2 [Medicago truncatula]
gnl|UG|Gma#S52664772	-1.38779	6.24218e-56	-3.047	1.48749e-38	unknown [Glycine max]
gnl|UG|Gma#S48313587	-1.38724	2.12308e-11	-3.06414	8.12074e-90	unknown [Medicago truncatula]
gnl|UG|Gma#S39311018	-1.21772	6.77688e-68	-3.11238	1.60583e-115	unknown [Glycine max]
gnl|UG|Gma#S5146634	-1.09849	5.267e-17	-3.14029	8.14242e-147	60S acidic ribosomal protein P0
gnl|UG|Gma#S47086114	-1.1747	1.86693e-21	-3.14642	7.22406e-52	-
gnl|UG|Gma#S48315108	-1.88936	2.76912e-50	-3.17619	7.8833e-39	unknown [Glycine max]
gnl|UG|Gma#S53088517	-1.50761	1.31849e-18	-3.18137	3.32722e-125	unknown [Glycine max]
gnl|UG|Gma#S48315571	-2.27354	6.64704e-13	-3.22882	4.15784e-27	PREDICTED: hypothetical protein [Vitis vinifera]
gnl|UG|Gma#S48556714	-1.09878	5.74026e-07	-3.23069	9.66804e-48	-
gnl|UG|Gma#S53089937	-1.18255	1.92453e-10	-3.26659	8.65574e-14	unknown [Glycine max]
gnl|UG|Gma#S39306241	-1.5221	2.33508e-22	-3.30156	3.68226e-82	unknown [Glycine max]
gnl|UG|Gma#S23065640	-8.88874	1.70672e-05	-3.3193	7.2419e-05	calnexin [Glycine max]
gnl|UG|Gma#S48315505	-1.19714	2.67294e-05	-3.32841	3.45582e-39	PREDICTED: hypothetical protein [Vitis vinifera]
gnl|UG|Gma#S45558288	-1.10919	1.60458e-05	-3.3333	8.03274e-11	-
gnl|UG|Gma#S53085167	-1.13099	1.62424e-05	-3.37862	4.77602e-37	unknown [Glycine max]
gnl|UG|Gma#S15937907	-1.69407	2.771e-08	-3.39835	1.36057e-19	-
gnl|UG|Gma#S48315318	-1.01996	9.87746e-06	-3.40617	1.81257e-70	unknown [Glycine max]
gnl|UG|Gma#S17640431	-2.3172	4.78214e-294	-3.426	0	-
gnl|UG|Gma#S48314720	-1.8086	6.93202e-05	-3.44707	1.69848e-22	unknown [Glycine max]
gnl|UG|Gma#S4864915	-1.88824	2.39844e-23	-3.4705	1.17022e-44	-
gnl|UG|Gma#S39313039	-2.58558	9.69718e-13	-3.53335	4.23282e-08	unknown [Glycine max]
gnl|UG|Gma#S45563445	-9.79604	1.14236e-09	-3.53335	4.23282e-08	unknown [Glycine max]
gnl|UG|Gma#S45531545	-1.10317	3.02122e-06	-3.5377	8.24126e-43	unknown [Glycine max]
gnl|UG|Gma#S53086242	-1.26124	7.47978e-08	-3.70431	3.99978e-87	unknown [Glycine max]
gnl|UG|Gma#S52644656	-1.10638	4.61616e-13	-3.72886	1.67883e-64	unknown [Glycine max]
gnl|UG|Gma#S45531668	-1.0319	3.60006e-16	-3.78211	4.12288e-56	unknown [Glycine max]
gnl|UG|Gma#S53087303	-1.13868	9.69812e-07	-3.83461	9.2377e-77	unknown [Glycine max]
gnl|UG|Gma#S53088280	-1.46628	4.42884e-08	-3.85526	2.82004e-07	unknown [Glycine max]
gnl|UG|Gma#S39309768	-1.20919	1.60855e-05	-3.86337	1.60738e-10	unknown [Glycine max]
gnl|UG|Gma#S48543856	-1.49606	1.82625e-25	-3.93139	1.83293e-165	-
gnl|UG|Gma#S4979253	-2.44834	1.36824e-15	-3.9458	4.8588e-18	unknown [Glycine max]
gnl|UG|Gma#S39303632	-1.30218	9.49992e-05	-3.97072	0.000156592	unknown [Glycine max]
gnl|UG|Gma#S52650714	-1.39561	5.66206e-88	-4.16299	0	-
gnl|UG|Gma#S53090616	-1.47568	2.31876e-16	-4.21293	1.6738e-89	unknown [Glycine max]
gnl|UG|Gma#S53087336	-1.14678	1.44339e-38	-4.24596	0	unknown [Glycine max]
gnl|UG|Gma#S5132098	-1.70862	1.98613e-10	-4.24857	6.50654e-75	-
gnl|UG|Gma#S4890870	-1.74053	1.40514e-10	-4.35977	2.32306e-20	putative puroindoline b protein [Triticum aestivum subsp. macha]
gnl|UG|Gma#S53086699	-1.08917	9.31458e-07	-4.41536	2.44212e-26	PREDICTED: hypothetical protein [Vitis vinifera]
gnl|UG|Gma#S39308588	-2.06431	2.82614e-09	-4.55291	2.82892e-12	unknown [Glycine max]
gnl|UG|Gma#S5146536	-2.74732	0	-4.57837	0	peroxidase precursor [Glycine max]
gnl|UG|Gma#S53088812	-2.18208	0	-4.6162	6.37506e-178	-
gnl|UG|Gma#S53089462	-9.47371	7.02772e-08	-4.61681	4.70578e-07	unknown [Glycine max]
gnl|UG|Gma#S45544478	-1.36241	1.24644e-06	-4.67088	2.099e-13	-
gnl|UG|Gma#S53085111	-1.80687	3.42662e-129	-4.6842	0	unknown [Glycine max]
gnl|UG|Gma#S48522921	-1.94138	7.88212e-05	-4.72597	1.27263e-07	unknown [Glycine max]
gnl|UG|Gma#S48313823	-1.39434	2.0585e-17	-4.73113	0	protein disulfide isomerase-like protein [Glycine max]
gnl|UG|Gma#S24528065	-2.24061	4.69268e-201	-4.79277	0	Chalcone--flavonone isomerase 1A; Short=Chalcone isomerase 1A
gnl|UG|Gma#S48523570	-2.37388	8.66896e-07	-4.84034	8.74454e-37	unknown [Glycine max]
gnl|UG|Gma#S24528059	-1.59694	4.18416e-05	-4.84715	1.52837e-22	Chalcone--flavonone isomerase 1B-2; Short=Chalcone isomerase 1B-2
gnl|UG|Gma#S45536857	-2.31263	3.10864e-19	-4.89187	2.2944e-60	unknown [Glycine max]
gnl|UG|Gma#S45550472	-1.35892	4.10714e-06	-4.89208	8.2708e-31	NP1 [Glycine max]
gnl|UG|Gma#S48316408	-1.25807	7.24744e-17	-4.97817	0	PREDICTED: hypothetical protein [Vitis vinifera]
gnl|UG|Gma#S45565995	-1.38604	1.54568e-85	-5.12913	2.84614e-90	unknown [Glycine max]
gnl|UG|Gma#S52666045	-1.68309	3.35898e-210	-5.23759	0	unknown [Glycine max]
gnl|UG|Gma#S45544173	-1.05253	2.33038e-12	-5.31151	7.75796e-53	unknown [Glycine max]
gnl|UG|Gma#S45568603	-1.28331	1.78118e-05	-5.36382	6.26082e-12	unknown [Glycine max]
gnl|UG|Gma#S48314530	-1.93099	3.24794e-86	-5.39528	2.66306e-56	Glucan endo-1,3-beta-glucosidase; AltName: Full=(1->3)-beta-glucan endohydrolase; Short=(1->3)-beta-glucanase; AltName: Full=Beta-1,3-endoglucanase; Flags: Precursor
gnl|UG|Gma#S53084992	-1.69771	1.7595e-88	-5.58587	0	unknown [Glycine max]
gnl|UG|Gma#S48314300	-2.49636	2.42452e-57	-5.67123	1.69747e-82	-
gnl|UG|Gma#S48312584	-1.926	2.42468e-06	-6.24586	1.0948e-42	tubulin beta chain, putative [Ricinus communis]
gnl|UG|Gma#S45563899	-10.3151	1.51918e-13	-8.86728	8.31944e-06	unknown [Glycine max]
gnl|UG|Gma#S52636542	-2.62644	6.88852e-05	-9.08405	0	unknown [Glycine max]
gnl|UG|Gma#S5119565	-1.1782	1.02741e-22	-10.1238	0	unknown [Glycine max]
gnl|UG|Gma#S36151133	-2.06149	1.07115e-45	-10.137	5.56562e-13	-
gnl|UG|Gma#S5933865	-3.98185	4.65854e-15	-10.5343	7.2324e-17	-
Specifically expressed genes only in Glycine max
gnl|UG|Gma#S48532417	-	-	3.53605	4.68094e-05	Unknown
gnl|UG|Gma#S53090128	-	-	-1.50541	5.36034e-53	Unknown
gnl|UG|Gma#S48314949	-	-	-1.22945	6.69178e-22	Unknown
gnl|UG|Gma#S53086013	-	-	-2.40911	3.34006e-159	Unknown
gnl|UG|Gma#S39312939	-	-	4.21704	7.46072e-05	Unknown
gnl|UG|Gma#S36150341	-	-	-2.19427	3.52936e-10	Unknown
gnl|UG|Gma#S48314682	-	-	-3.34647	1.0278e-213	Unknown
gnl|UG|Gma#S39299263	-	-	-2.79355	1.50501e-109	Unknown
gnl|UG|Gma#S48526959	-	-	-1.77109	2.1889e-30	Unknown
gnl|UG|Gma#S39318648	-	-	-2.79739	0.000171712	Unknown
gnl|UG|Gma#S19679103	-	-	2.56605	9.89808e-06	Unknown
gnl|UG|Gma#S45550724	-	-	-2.8535	2.22376e-107	Unknown
gnl|UG|Gma#S21565959	-	-	-4.14101	4.36848e-05	Unknown
gnl|UG|Gma#S23072309	-	-	-3.90514	1.50518e-07	Unknown
gnl|UG|Gma#S45544744	-	-	-3.19327	2.22994e-72	Unknown
gnl|UG|Gma#S5103790	-	-	-8.58496	6.5602e-05	Unknown
gnl|UG|Gma#S52644772	-	-	-4.55678	9.03198e-07	Unknown
gnl|UG|Gma#S45552069	-	-	-3.41114	7.16984e-199	Unknown
gnl|UG|Gma#S48314385	-	-	-1.55563	3.20426e-29	Unknown
gnl|UG|Gma#S45532993	-	-	9.59991	3.23804e-09	Unknown
gnl|UG|Gma#S4933619	-	-	1.21807	6.71996e-12	Unknown
gnl|UG|Gma#S17642183	-	-	-1.3613	1.12412e-21	Unknown
gnl|UG|Gma#S48313226	-	-	-2.4245	8.15284e-19	Unknown
gnl|UG|Gma#S4997971	-	-	-1.03484	8.14744e-43	Unknown
gnl|UG|Gma#S45552682	-	-	-1.27418	9.49096e-26	Unknown
gnl|UG|Gma#S45553461	-	-	-1.39704	7.60974e-09	Unknown
gnl|UG|Gma#S45534682	-	-	-2.16453	1.08634e-137	Unknown
gnl|UG|Gma#S48316153	-	-	-1.30929	8.88094e-05	Unknown
gnl|UG|Gma#S39319063	-	-	1.67499	7.77156e-14	Unknown
gnl|UG|Gma#S48313237	-	-	-1.42476	9.29292e-51	Unknown
gnl|UG|Gma#S39303359	-	-	3.39064	7.49698e-05	Unknown
gnl|UG|Gma#S45560917	-	-	-1.34481	1.73147e-08	Unknown
gnl|UG|Gma#S52659638	-	-	-1.77364	2.952e-21	Unknown
gnl|UG|Gma#S39303507	-	-	1.89788	3.53544e-07	Unknown
gnl|UG|Gma#S45552148	-	-	-1.15309	8.6725e-30	Unknown
gnl|UG|Gma#S45568678	-	-	-2.67523	4.91104e-240	Unknown
gnl|UG|Gma#S45554751	-	-	-3.20491	1.13324e-199	Unknown
gnl|UG|Gma#S5125708	-	-	-8.47978	0.000130574	Unknown
gnl|UG|Gma#S39307137	-	-	1.81993	4.019e-14	Unknown
gnl|UG|Gma#S39313504	-	-	-1.37287	1.73991e-29	Unknown
gnl|UG|Gma#S52650331	-	-	-2.50386	2.31494e-85	Unknown
gnl|UG|Gma#S48533119	-	-	-3.12744	3.455e-97	Unknown
gnl|UG|Gma#S45562933	-	-	-1.76726	5.97558e-33	Unknown
gnl|UG|Gma#S39310368	-	-	-1.54626	7.87812e-69	Unknown
gnl|UG|Gma#S45535379	-	-	-8.6865	3.29592e-05	Unknown
gnl|UG|Gma#S45535550	-	-	-1.16312	7.0858e-09	Unknown
gnl|UG|Gma#S53093059	-	-	-9.82337	1.37101e-10	Unknown
gnl|UG|Gma#S53088447	-	-	-1.54543	1.04417e-05	Unknown
gnl|UG|Gma#S4934739	-	-	-2.19084	1.06762e-16	Unknown
gnl|UG|Gma#S45542033	-	-	1.15759	2.15074e-05	Unknown
gnl|UG|Gma#S39305323	-	-	1.72449	0.000196197	Unknown
gnl|UG|Gma#S48314491	-	-	-1.88433	2.61628e-05	Unknown
gnl|UG|Gma#S52665248	-	-	-4.37154	4.17184e-59	Unknown
gnl|UG|Gma#S39318938	-	-	-1.9749	7.43072e-16	Unknown
gnl|UG|Gma#S39306107	-	-	10.2192	9.21486e-14	Unknown
gnl|UG|Gma#S4999237	-	-	-2.47771	1.02446e-50	Unknown
gnl|UG|Gma#S39310772	-	-	-1.38585	2.50694e-38	Unknown
gnl|UG|Gma#S48314820	-	-	-2.57189	2.01234e-13	Unknown
gnl|UG|Gma#S48312634	-	-	-1.06193	0.000148274	Unknown
gnl|UG|Gma#S39318831	-	-	-1.86133	3.568e-52	Unknown
gnl|UG|Gma#S45563559	-	-	-3.28819	2.46636e-41	Unknown
gnl|UG|Gma#S53092404	-	-	-2.69406	3.86658e-18	Unknown
gnl|UG|Gma#S39310631	-	-	-3.15468	4.07408e-14	Unknown
gnl|UG|Gma#S18531275	-	-	-1.38304	2.57904e-06	Unknown
gnl|UG|Gma#S6673281	-	-	5.03978	3.05074e-06	Unknown
gnl|UG|Gma#S48552834	-	-	-3.09199	9.38632e-48	Unknown
gnl|UG|Gma#S23068444	-	-	-3.42778	5.40136e-18	Unknown
gnl|UG|Gma#S52649181	-	-	-1.58271	2.11502e-114	Unknown
gnl|UG|Gma#S45564894	-	-	-2.45728	1.16359e-09	Unknown
gnl|UG|Gma#S45542885	-	-	2.81855	5.64798e-05	Unknown
gnl|UG|Gma#S39317986	-	-	3.07289	1.42775e-13	Unknown
gnl|UG|Gma#S48314839	-	-	-2.9043	5.31898e-74	Unknown
gnl|UG|Gma#S45561251	-	-	2.63542	4.77396e-14	Unknown
gnl|UG|Gma#S48313899	-	-	-2.21912	2.99096e-39	Unknown
gnl|UG|Gma#S45563707	-	-	-9.02791	2.09996e-06	Unknown
gnl|UG|Gma#S48316172	-	-	1.67853	4.9738e-14	Unknown
gnl|UG|Gma#S23065163	-	-	-2.62012	2.00774e-10	Unknown
gnl|UG|Gma#S53090489	-	-	-1.67659	2.8851e-07	Unknown
gnl|UG|Gma#S48312901	-	-	-2.35474	1.79066e-29	Unknown
gnl|UG|Gma#S48313110	-	-	-1.00013	5.46594e-17	Unknown
gnl|UG|Gma#S4934159	-	-	-1.59587	7.80502e-06	Unknown
gnl|UG|Gma#S53090178	-	-	-1.03633	1.46341e-09	Unknown
gnl|UG|Gma#S39309380	-	-	2.54259	2.77016e-07	Unknown
gnl|UG|Gma#S53090059	-	-	2.91261	9.31996e-07	Unknown
gnl|UG|Gma#S53090047	-	-	1.59922	3.57258e-09	Unknown
gnl|UG|Gma#S53089995	-	-	9.79279	1.98503e-10	Unknown
gnl|UG|Gma#S52641855	-	-	-2.00951	7.64562e-08	Unknown
gnl|UG|Gma#S53090691	-	-	-2.54882	2.58712e-209	Unknown
gnl|UG|Gma#S52655691	-	-	-1.60005	3.93404e-05	Unknown
gnl|UG|Gma#S52657763	-	-	-1.12058	6.71508e-05	Unknown
gnl|UG|Gma#S53089465	-	-	-1.8864	2.35754e-12	Unknown
gnl|UG|Gma#S36152080	-	-	-2.56756	1.46563e-05	Unknown
gnl|UG|Gma#S48316483	-	-	1.59922	8.93996e-12	Unknown
gnl|UG|Gma#S45541156	-	-	-10.9293	5.9881e-22	Unknown
gnl|UG|Gma#S19676244	-	-	-3.45705	2.1512e-05	Unknown
gnl|UG|Gma#S53088408	-	-	-1.7226	9.42496e-05	Unknown
gnl|UG|Gma#S53088401	-	-	-8.6865	3.29592e-05	Unknown
gnl|UG|Gma#S52643432	-	-	2.39582	0.000129763	Unknown
gnl|UG|Gma#S5120052	-	-	3.09977	1.38556e-13	Unknown
gnl|UG|Gma#S53088069	-	-	-1.02023	5.42976e-08	Unknown
gnl|UG|Gma#S53087992	-	-	-2.01203	2.03964e-07	Unknown
gnl|UG|Gma#S53087948	-	-	1.50734	1.22125e-13	Unknown
gnl|UG|Gma#S53087940	-	-	8.70044	2.82464e-05	Unknown
gnl|UG|Gma#S48315887	-	-	2.35447	8.07526e-08	Unknown
gnl|UG|Gma#S53087716	-	-	1.31761	1.42553e-13	Unknown
gnl|UG|Gma#S48314266	-	-	-3.62243	5.327e-71	Unknown
gnl|UG|Gma#S39318070	-	-	-1.27296	1.96966e-19	Unknown
gnl|UG|Gma#S53087591	-	-	-3.97072	0.000156592	Unknown
gnl|UG|Gma#S53087431	-	-	4.24461	1.69308e-06	Unknown
gnl|UG|Gma#S53087424	-	-	1.06645	2.49976e-07	Unknown
gnl|UG|Gma#S53087260	-	-	2.34945	0	Unknown
gnl|UG|Gma#S39316521	-	-	8.9629	3.47996e-06	Unknown
gnl|UG|Gma#S53086978	-	-	-2.57489	1.66516e-50	Unknown
gnl|UG|Gma#S53086958	-	-	2.13045	1.25758e-08	Unknown
gnl|UG|Gma#S4880820	-	-	-1.90838	1.1437e-33	Unknown
gnl|UG|Gma#S53086732	-	-	-12.3567	8.0239e-58	Unknown
gnl|UG|Gma#S45541028	-	-	2.74727	0	Unknown
gnl|UG|Gma#S48312284	-	-	-1.18561	4.82118e-28	Unknown
gnl|UG|Gma#S53086443	-	-	2.5033	3.53518e-12	Unknown
gnl|UG|Gma#S53086370	-	-	3.16846	3.50144e-09	Unknown
gnl|UG|Gma#S48313544	-	-	-5.21128	0	Unknown
gnl|UG|Gma#S48315376	-	-	2.663	7.7649e-13	Unknown
gnl|UG|Gma#S53086231	-	-	9.11634	8.6162e-07	Unknown
gnl|UG|Gma#S53086132	-	-	4.62636	9.31996e-07	Unknown
gnl|UG|Gma#S53086127	-	-	2.8223	3.05076e-06	Unknown
gnl|UG|Gma#S53085818	-	-	-2.36084	0.000125921	Unknown
gnl|UG|Gma#S53085775	-	-	-3.26263	5.02198e-264	Unknown
gnl|UG|Gma#S53085652	-	-	1.8151	8.27074e-11	Unknown
gnl|UG|Gma#S53085409	-	-	1.82276	1.29001e-06	Unknown
gnl|UG|Gma#S53085360	-	-	-10.1712	2.79624e-13	Unknown
gnl|UG|Gma#S52666656	-	-	-11.9293	3.56852e-43	Unknown
gnl|UG|Gma#S53085342	-	-	-7.33826	3.97128e-48	Unknown
gnl|UG|Gma#S53085269	-	-	-1.85758	0.000192438	Unknown
gnl|UG|Gma#S45535960	-	-	1.0851	1.63707e-09	Unknown
gnl|UG|Gma#S53085127	-	-	-10.4231	1.13513e-15	Unknown
gnl|UG|Gma#S53085056	-	-	2.36905	3.26426e-06	Unknown
gnl|UG|Gma#S45570430	-	-	-8.47978	0.000130574	Unknown
gnl|UG|Gma#S52652523	-	-	-9.47978	1.69679e-08	Unknown
gnl|UG|Gma#S53084715	-	-	-2.15829	0.00021737	Unknown
gnl|UG|Gma#S48314770	-	-	-1.77524	0.000103539	Unknown
gnl|UG|Gma#S48314386	-	-	-1.72411	2.74238e-08	Unknown
gnl|UG|Gma#S52651679	-	-	-3.48009	8.05914e-247	Unknown
gnl|UG|Gma#S4873537	-	-	5.37536	1.66445e-05	-
gnl|UG|Gma#S18530346	-	-	4.56648	1.69308e-06	-
gnl|UG|Gma#S15849847	-	-	3.50366	5.09568e-07	-
gnl|UG|Gma#S5136647	-	-	2.91908	1.6653e-05	-
gnl|UG|Gma#S5110166	-	-	2.12354	4.57944e-08	-
gnl|UG|Gma#S6675935	-	-	2.04182	6.42186e-07	-
gnl|UG|Gma#S4905854	-	-	1.83975	5.03394e-05	-
gnl|UG|Gma#S4897897	-	-	1.63263	4.04122e-14	-
gnl|UG|Gma#S5079187	-	-	1.22066	0.000187597	-
gnl|UG|Gma#S47441990	-	-	1.177	5.31412e-06	-
gnl|UG|Gma#S46925945	-	-	1.08337	7.74952e-08	-
gnl|UG|Gma#S52651366	-	-	1.06576	2.90212e-13	-
gnl|UG|Gma#S47036211	-	-	1.00784	5.34462e-13	-
gnl|UG|Gma#S47385150	-	-	-1.13873	1.04493e-15	-
gnl|UG|Gma#S4960031	-	-	-1.22477	1.11828e-13	-
gnl|UG|Gma#S47429901	-	-	-1.2489	3.57702e-07	-
gnl|UG|Gma#S48541158	-	-	-1.34181	5.93202e-87	-
gnl|UG|Gma#S6681943	-	-	-1.42715	4.55296e-22	-
gnl|UG|Gma#S46711105	-	-	-1.43165	4.27802e-13	-
gnl|UG|Gma#S47441447	-	-	-1.48357	7.28416e-07	-
gnl|UG|Gma#S5079264	-	-	-1.61282	2.4151e-12	-
gnl|UG|Gma#S48531163	-	-	-1.64386	6.92902e-13	-
gnl|UG|Gma#S47036690	-	-	-1.69253	9.37498e-11	-
gnl|UG|Gma#S5130962	-	-	-1.74705	3.81192e-12	-
gnl|UG|Gma#S48531587	-	-	-2.02483	2.53336e-13	-
gnl|UG|Gma#S4925492	-	-	-2.09435	4.12362e-69	-
gnl|UG|Gma#S4874932	-	-	-2.19041	3.1965e-29	-
gnl|UG|Gma#S45560946	-	-	-2.21337	4.36872e-12	-
gnl|UG|Gma#S47345890	-	-	-2.35798	2.7636e-05	-
gnl|UG|Gma#S52662265	-	-	-2.67175	4.9855e-10	-
gnl|UG|Gma#S5012457	-	-	-3.39107	3.95352e-05	-
gnl|UG|Gma#S5080045	-	-	-3.39107	3.95352e-05	-
gnl|UG|Gma#S5125748	-	-	-4.10381	5.2805e-32	-
gnl|UG|Gma#S46866732	-	-	-4.18427	6.91056e-22	-
gnl|UG|Gma#S52650248	-	-	-4.59951	1.43426e-24	-
gnl|UG|Gma#S4963077	-	-	-6.61576	6.57098e-29	-
gnl|UG|Gma#S47167075	-	-	-8.86728	8.31944e-06	-
gnl|UG|Gma#S5119670	-	-	-8.94837	4.17978e-06	-
gnl|UG|Gma#S46836745	-	-	-9.6865	1.08109e-09	-
gnl|UG|Gma#S4991278	-	-	-11.7334	8.57874e-38	-
gnl|UG|Gma#S34273464	-	-	3.86969	0.000116657	MYB transcription factor MYB91 [Glycine max]
gnl|UG|Gma#S47713535	-	-	-1.69473	1.47415e-08	predicted protein [Populus trichocarpa]
gnl|UG|Gma#S23069819	-	-	-2.9853	1.24811e-06	predicted protein [Populus trichocarpa]
gnl|UG|Gma#S52648686	-	-	1.7778	1.97842e-13	predicted protein [Populus trichocarpa]
gnl|UG|Gma#S5011915	-	-	3.7125	0.000117881	predicted protein [Populus trichocarpa]
gnl|UG|Gma#S52665007	-	-	-2.57479	1.90218e-06	predicted protein [Populus trichocarpa]
gnl|UG|Gma#S53088384	-	-	-8.58496	6.5602e-05	predicted protein [Populus trichocarpa]
gnl|UG|Gma#S4916246	-	-	-1.18389	1.51642e-17	predicted protein [Populus trichocarpa]
gnl|UG|Gma#S42153626	-	-	-1.98606	1.23121e-07	predicted protein [Populus trichocarpa]
gnl|UG|Gma#S52663100	-	-	-2.57035	4.83954e-28	predicted protein [Populus trichocarpa]
gnl|UG|Gma#S52658265	-	-	-2.26159	7.8273e-05	predicted protein [Populus trichocarpa]
gnl|UG|Gma#S48543921	-	-	-1.00418	1.32004e-16	predicted protein [Populus trichocarpa]
gnl|UG|Gma#S18956637	-	-	-5.614	4.14012e-40	predicted protein [Populus trichocarpa]
gnl|UG|Gma#S42152375	-	-	-2.18095	7.68978e-08	predicted protein [Populus trichocarpa]
gnl|UG|Gma#S48542843	-	-	-3.47045	2.89238e-14	PREDICTED: hypothetical protein [Vitis vinifera]
gnl|UG|Gma#S48312285	-	-	1.36944	2.43056e-05	PREDICTED: hypothetical protein [Vitis vinifera]
gnl|UG|Gma#S23064151	-	-	-2.58448	4.13748e-17	PREDICTED: hypothetical protein [Vitis vinifera]
gnl|UG|Gma#S52642024	-	-	2.98012	2.8365e-05	PREDICTED: hypothetical protein [Vitis vinifera]
gnl|UG|Gma#S21540569	-	-	9.59991	3.23804e-09	PREDICTED: hypothetical protein [Vitis vinifera]
gnl|UG|Gma#S5042357	-	-	2.50404	5.55796e-06	PREDICTED: hypothetical protein [Vitis vinifera]
gnl|UG|Gma#S48551385	-	-	-1.70684	1.23739e-31	conserved hypothetical protein
gnl|UG|Gma#S5871167	-	-	1.45637	1.16727e-08	hypothetical protein [Vitis vinifera]
gnl|UG|Gma#S52633740	-	-	-2.24201	6.4298e-09	unnamed protein product
gnl|UG|Gma#S53087410	-	-	-2.33231	8.33366e-10	unnamed protein product
gnl|UG|Gma#S16521894	-	-	2.26872	0	unnamed protein product
gnl|UG|Gma#S5094326	-	-	3.24101	5.44298e-06	unnamed protein product
gnl|UG|Gma#S48555493	-	-	-4.72597	1.27263e-07	unnamed protein product
gnl|UG|Gma#S52646181	-	-	-4.61365	7.40868e-19	unnamed protein product
gnl|UG|Gma#S21537772	-	-	12.1684	4.4409e-16	unnamed protein product
gnl|UG|Gma#S45544840	-	-	2.78308	2.94928e-05	unnamed protein product
gnl|UG|Gma#S5082610	-	-	1.76681	9.4813e-14	unnamed protein product
gnl|UG|Gma#S4935761	-	-	-8.6865	3.29592e-05	unnamed protein product
gnl|UG|Gma#S45535317	-	-	-1.96677	3.95536e-09	unnamed protein product
gnl|UG|Gma#S52667300	-	-	-2.04374	9.021e-07	unnamed protein product
gnl|UG|Gma#S39310948	-	-	2.50404	5.55796e-06	FERONIA receptor-like kinase [Glycine max]
gnl|UG|Gma#S48315470	-	-	1.94558	1.64051e-07	NAK-type protein kinase [Glycine max]
gnl|UG|Gma#S53035197	-	-	1.20182	1.16973e-12	cysteine-rich receptor-like protein kinase [Glycine max]
gnl|UG|Gma#S5102509	-	-	-2.70443	2.79752e-06	protein kinase [Glycine max]
gnl|UG|Gma#S53035186	-	-	2.34796	2.7628e-10	protein kinase family protein [Glycine max]
gnl|UG|Gma#S4988453	-	-	2.80422	2.7628e-10	receptor-like protein kinase [Glycine max]
gnl|UG|Gma#S4934228	-	-	-2.17981	6.65364e-09	aspartokinase-homoserine dehydrogenase [Glycine max]
gnl|UG|Gma#S48313377	-	-	-3.27033	2.02936e-08	cytosolic phosphoglycerate kinase [Pisum sativum]
gnl|UG|Gma#S39314510	-	-	2.16166	4.04454e-12	glutathione S-transferase GST 15 [Glycine max]
gnl|UG|Gma#S23062963	-	-	4.91908	0.000116442	AP2/ERF domain-containing transcription factor [Populus trichocarpa]
gnl|UG|Gma#S45531824	-	-	2.95986	0.000119033	retrotransposon protein [Glycine max]
gnl|UG|Gma#S48313084	-	-	-2.4812	6.84502e-10	Aux/IAA protein [Glycine max]
gnl|UG|Gma#S48316577	-	-	-1.24027	1.29653e-08	sterol 24-C methyltransferase 2-2 [Glycine max]
gnl|UG|Gma#S52663787	-	-	1.48449	8.82248e-11	ubiquitin specific protease 12 [Glycine max]
gnl|UG|Gma#S23068939	-	-	-3.15829	5.24828e-06	KDEL motif-containing protein 1 precursor, putative [Ricinus communis]
gnl|UG|Gma#S48313929	-	-	-2.79242	1.4839e-14	calmodulin binding protein, putative [Ricinus communis]
gnl|UG|Gma#S15921195	-	-	-9.47978	1.69679e-08	STS14 protein precursor, putative [Ricinus communis]
gnl|UG|Gma#S53089633	-	-	1.72366	1.2701e-13	Speckle-type POZ protein, putative [Ricinus communis]
gnl|UG|Gma#S48312240	-	-	-1.54706	9.48328e-28	grr1, plant, putative [Ricinus communis]
gnl|UG|Gma#S52635070	-	-	-1.35328	8.07864e-29	cyclophilin-10, putative [Ricinus communis]
gnl|UG|Gma#S39313906	-	-	-4.55678	9.03198e-07	lyase, putative [Ricinus communis]
gnl|UG|Gma#S47059855	-	-	8.49185	0.000114083	protein translocase, putative [Ricinus communis]
gnl|UG|Gma#S48316054	-	-	3.01224	5.44298e-06	rubisco activase [Glycine max]
gnl|UG|Gma#S53090434	-	-	1.37989	1.38949e-07	TGACG-motif-binding factor [Glycine max]
gnl|UG|Gma#S5127701	-	-	4.84526	0.000116442	annexin 11 [Glycine max]
gnl|UG|Gma#S48315493	-	-	-1.89493	4e-308	ATCUL1 [Arabidopsis lyrata subsp. lyrata]
gnl|UG|Gma#S48314671	-	-	-1.74015	3.59672e-21	mitochondrial phosphate transporter [Glycine max]
gnl|UG|Gma#S52637574	-	-	1.59866	5.54952e-08	Cytochrome P450 93A1
gnl|UG|Gma#S5146575	-	-	-1.91998	5.61048e-27	Trans-cinnamate 4-monooxygenase; AltName: Full=Cinnamic acid 4-hydroxylase; Short=CA4H; Short=C4H; AltName: Full=Cytochrome P450C4H; AltName: Full=Cytochrome P450 73
gnl|UG|Gma#S52663617	-	-	-9.42417	3.37728e-08	Agglutinin-1; AltName: Full=Agglutinin I; AltName: Full=ClAI; AltName: Full=LecClAI; Contains: RecName: Full=Agglutinin-1 subunit A; Contains: RecName: Full=Agglutinin-1 subunit B; Flags: Precursor
gnl|UG|Gma#S52665883	-	-	-2.9853	1.24811e-06	Agglutinin-2; AltName: Full=Agglutinin II; AltName: Full=ClAII; AltName: Full=LecClAII; Flags: Precursor
gnl|UG|Gma#S48313657	-	-	-1.61559	1.16273e-11	Avr9 elicitor response protein [Nicotiana tabacum]
gnl|UG|Gma#S15938781	-	-	-4.67243	2.44864e-07	AERO2 (Arabidopsis endoplasmic reticulum oxidoreductins 2); FAD binding / electron carrier/ oxidoreductase, acting on sulfur group of donors, disulfide as acceptor / protein binding [Arabidopsis thaliana]
gnl|UG|Gma#S52641226	-	-	-1.61008	1.72482e-68	type 2 metallothionein [Glycine max]
gnl|UG|Gma#S52662398	-	-	-6.08975	3.51844e-169	pathogen-inducible trypsin-inhibitor-like protein [Medicago truncatula]
gnl|UG|Gma#S52668495	-	-	-12.8184	2.4024e-79	pathogen-inducible trypsin-inhibitor-like protein [Medicago truncatula]
gnl|UG|Gma#S52647218	-	-	-2.07721	1.07123e-44	DNA mismatch repair protein [Petunia x hybrida]
gnl|UG|Gma#S48312761	-	-	3.47131	0.000133983	photosystem II type I chlorophyll a/b-binding protein [Glycine max]
gnl|UG|Gma#S48315601	-	-	-3.24655	0.00013218	diacylglycerol acyltransferase [Glycine max]
gnl|UG|Gma#S5146573	-	-	1.30689	2.35368e-14	Cytochrome P450 82A4; AltName: Full=Cytochrome P450 CP9
gnl|UG|Gma#S22952257	-	-	-2.35942	8.37396e-13	BiP [Glycine max]
gnl|UG|Gma#S48316814	-	-	2.26564	0	SEL-1 [Glycine max]
gnl|UG|Gma#S52655304	-	-	-1.91416	4.43364e-05	RNA helicase [Vigna radiata]
gnl|UG|Gma#S5104463	-	-	-2.30857	9.06192e-13	K+ channel tetramerisation [Medicago truncatula]
gnl|UG|Gma#S45565577	-	-	-1.69134	5.8786e-208	histone H3.2 [Arabidopsis thaliana]
gnl|UG|Gma#S45552239	-	-	1.20832	1.11324e-06	hosphoribosylanthranilate transferase [Pisum sativum]
gnl|UG|Gma#S4943412	-	-	-9.90839	3.46066e-11	small heat shock protein [Retama raetam]
gnl|UG|Gma#S19677495	-	-	9.37721	5.282e-08	beta-glucosidase G2 [Medicago truncatula]
gnl|UG|Gma#S52652860	-	-	1.4153	8.65974e-15	Ser/Thr specific protein phosphatase 2A B regulatory subunit beta isoform [Medicago sativa subsp. x varia]
gnl|UG|Gma#S45557288	-	-	2.16668	1.24482e-08	NAD-dependent epimerase/dehydratase [Medicago truncatula]
gnl|UG|Gma#S52645763	-	-	2.73264	8.21566e-15	respiratory burst oxidase homologue [Medicago truncatula]
gnl|UG|Gma#S47696394	-	-	8.49185	0.000114083	CM0545.360.nc [Lotus japonicus]
gnl|UG|Gma#S53095297	-	-	-1.42361	7.09066e-07	germin-like protein 1 [Glycine max]
gnl|UG|Gma#S48313119	-	-	-8.6865	3.29592e-05	malate O-hydroxycinnamoyl transferase [Trifolium pratense]
gnl|UG|Gma#S52659492	-	-	-8.47978	0.000130574	polygalacturonase inhibiting protein precursor [Glycine max]
gnl|UG|Gma#S4972109	-	-	-2.89642	1.25317e-08	histone H4 [Zea mays]
gnl|UG|Gma#S48525774	-	-	-2.83036	8.6236e-21	proline rich protein 3 [Cicer arietinum]
gnl|UG|Gma#S5146207	-	-	2.7396	3.04074e-05	syringolide-induced protein 1-3-1A [Glycine max]
gnl|UG|Gma#S23069787	-	-	2.3193	4.33472e-08	Calmodulin; Short=CaM
gnl|UG|Gma#S47510622	-	-	-1.65627	1.58749e-25	matrix metalloproteinase [Glycine max]
gnl|UG|Gma#S45566297	-	-	1.5768	2.03836e-13	18.5 kDa class I heat shock protein; AltName: Full=HSP 18.5
gnl|UG|Gma#S5146686	-	-	-2.15772	1.4842e-06	S-adenosyl-L-methionine:delta24-sterol-C-methyltransferase [Glycine max]
gnl|UG|Gma#S48314714	-	-	2.18916	1.46369e-10	elongation factor-1A [Glycine max]
gnl|UG|Gma#S5146761	-	-	-9.17243	5.30068e-07	Omega-6 fatty acid desaturase, endoplasmic reticulum isozyme 1
gnl|UG|Gma#S5146760	-	-	-2.28366	1.49503e-88	Omega-6 fatty acid desaturase, endoplasmic reticulum isozyme 2
gnl|UG|Gma#S52652544	-	-	2.4283	2.57128e-13	Cell division cycle protein 48 homolog; AltName: Full=Valosin-containing protein homolog; Short=VCP
gnl|UG|Gma#S15938396	-	-	-3.168	8.76772e-21	Omega-6 fatty acid desaturase, endoplasmic reticulum isozyme 2
gnl|UG|Gma#S48315803	-	-	2.13381	9.10382e-15	chlorophyll a/b-binding protein CP24 precursor [Vigna radiata]
gnl|UG|Gma#S45542305	0.141795	0.682198	-3.04044	1.47575e-15	Unknown
gnl|UG|Gma#S4883917	0.718587	0.272406	-2.15541	1.77142e-05	Unknown
gnl|UG|Gma#S48315232	-0.0859496	0.55945	-1.23839	2.5262e-08	Unknown
gnl|UG|Gma#S48314771	-0.589759	0.00419224	-1.7098	2.11704e-14	Unknown
gnl|UG|Gma#S48315478	-0.418537	0.030729	-1.5213	1.4635e-09	Unknown
gnl|UG|Gma#S48312535	0.136838	0.398134	2.01453	1.62011e-08	Unknown
gnl|UG|Gma#S48313197	0.0749251	0.791656	1.44609	0	Unknown
gnl|UG|Gma#S53089592	0.09185	0.72916	-1.24001	0.00013205	Unknown
gnl|UG|Gma#S5085454	-0.205114	0.726958	-1.93126	2.26432e-06	Unknown
gnl|UG|Gma#S5146184	0.359721	6.28522e-05	1.10933	0	Unknown
gnl|UG|Gma#S48312574	-0.56582	0.0144721	-2.96953	6.5673e-16	Unknown
gnl|UG|Gma#S39309551	-0.141426	0.438406	1.19895	5.38356e-06	Unknown
gnl|UG|Gma#S48313841	-0.435998	0.0698378	1.23881	2.02224e-11	Unknown
gnl|UG|Gma#S48313667	-0.440336	0.189949	-3.20356	8.73316e-30	Unknown
gnl|UG|Gma#S23069662	-0.0676412	0.68553	-2.65985	6.54452e-29	Unknown
gnl|UG|Gma#S48315714	-0.840121	6.73544e-05	-2.6797	2.25482e-34	Unknown
gnl|UG|Gma#S48316367	-0.385276	0.000847494	1.78068	0	Unknown
gnl|UG|Gma#S23063634	-0.611039	0.031449	-2.88619	1.5924e-48	Unknown
gnl|UG|Gma#S48314071	0.00861838	0.944156	-1.21264	1.13162e-12	Unknown
gnl|UG|Gma#S48313344	0.506024	6.5896e-08	1.90179	8.00026e-13	Unknown
gnl|UG|Gma#S52658528	-0.398918	0.54405	-4.43794	9.46754e-32	Unknown
gnl|UG|Gma#S48313212	-0.430701	0.00353012	-2.58752	7.25588e-40	Unknown
gnl|UG|Gma#S48316282	0.843263	1.03539e-12	1.03789	6.85674e-13	Unknown
gnl|UG|Gma#S23064210	-0.402965	0.741022	8.87958	6.99364e-06	Unknown
gnl|UG|Gma#S21567376	-0.659925	0.438628	3.2935	7.58356e-05	Unknown
gnl|UG|Gma#S39313514	-0.217525	0.115002	2.1345	1.38112e-13	Unknown
gnl|UG|Gma#S48315988	-0.655981	0.00661452	-1.18543	7.8947e-18	Unknown
gnl|UG|Gma#S53086907	-0.29383	0.000273094	-2.89808	4.25538e-189	Unknown
gnl|UG|Gma#S48315022	-0.0340224	0.847382	-2.12764	4.68586e-21	Unknown
gnl|UG|Gma#S52655092	-0.354375	0.454532	2.16239	1.60983e-07	Unknown
gnl|UG|Gma#S47698615	-0.488212	0.0372028	1.70689	9.3115e-10	Unknown
gnl|UG|Gma#S48312528	-0.448501	0.000579516	-4.07391	3.76634e-202	Unknown
gnl|UG|Gma#S48315754	0.282152	0.227416	1.20438	6.42896e-06	Unknown
gnl|UG|Gma#S39309730	-0.237644	0.28716	-1.85063	1.29626e-24	Unknown
gnl|UG|Gma#S39302646	-0.318888	0.478284	1.40048	7.95848e-09	Unknown
gnl|UG|Gma#S52663550	0.231515	0.613394	2.63421	9.69374e-06	Unknown
gnl|UG|Gma#S48315808	0.0204641	0.961436	-1.08932	1.33028e-65	Unknown
gnl|UG|Gma#S5081765	-0.946643	0.0107505	1.41265	3.96674e-05	Unknown
gnl|UG|Gma#S48314763	0.00758716	0.965392	1.76717	2.88658e-15	Unknown
gnl|UG|Gma#S48313353	-0.802874	1.17812e-11	-2.66866	0	Unknown
gnl|UG|Gma#S48314769	-0.0234705	0.925698	-1.76537	9.47006e-13	Unknown
gnl|UG|Gma#S48314061	-0.367359	0.00035224	1.00987	3.45946e-13	Unknown
gnl|UG|Gma#S48315335	0.516541	0.00130976	1.33563	1.38556e-13	Unknown
gnl|UG|Gma#S47156755	0.98795	1.4587e-06	2.07748	5.75096e-14	Unknown
gnl|UG|Gma#S48315054	-0.356879	0.203126	-1.48455	0.000118852	Unknown
gnl|UG|Gma#S48314969	-0.244044	0.404492	1.57193	1.97398e-13	Unknown
gnl|UG|Gma#S48316747	0.916887	0.0145864	2.8223	1.23739e-08	Unknown
gnl|UG|Gma#S48314284	0.133805	0.441344	-3.14805	1.1821e-130	Unknown
gnl|UG|Gma#S48312739	0.145722	0.49604	2.67365	4.3332e-08	Unknown
gnl|UG|Gma#S52636122	-0.559572	0.000172735	1.87311	3.38396e-13	Unknown
gnl|UG|Gma#S4998581	0.678392	0.108249	2.03248	3.81864e-09	Unknown
gnl|UG|Gma#S48316801	0.650095	1.23593e-08	3.81064	1.94289e-13	Unknown
gnl|UG|Gma#S48315403	0.854454	0.000573004	3.73333	2.31866e-08	Unknown
gnl|UG|Gma#S48315569	-0.317826	0.0229954	-2.17541	2.24484e-23	Unknown
gnl|UG|Gma#S52669038	-0.109447	0.473752	1.30019	2.01598e-09	Unknown
gnl|UG|Gma#S48315378	-0.491619	0.0250716	1.61604	2.10304e-08	Unknown
gnl|UG|Gma#S52655224	0.0994429	0.771438	-3.26159	1.59692e-06	Unknown
gnl|UG|Gma#S39299041	0.403158	0.207168	-1.54457	3.76382e-13	Unknown
gnl|UG|Gma#S48314602	-0.981853	0.11519	2.25267	3.17632e-05	Unknown
gnl|UG|Gma#S18531374	-0.144298	0.719656	-2.37676	8.14114e-07	Unknown
gnl|UG|Gma#S23070440	-0.753911	0.0194549	-2.1331	7.9407e-05	Unknown
gnl|UG|Gma#S48314293	-0.873456	2.5643e-23	-1.48278	1.60078e-49	Unknown
gnl|UG|Gma#S53086755	-0.711795	5.67616e-13	-1.67925	1.34796e-75	Unknown
gnl|UG|Gma#S23062230	-0.658551	0.0328626	-1.77524	0.000103539	Unknown
gnl|UG|Gma#S45562315	-0.604177	0.108981	-1.03383	3.429e-17	Unknown
gnl|UG|Gma#S39303021	-0.431954	4.70966e-07	-2.12988	8.91784e-70	Unknown
gnl|UG|Gma#S39316814	-0.174498	0.82445	4.02074	7.46072e-05	Unknown
gnl|UG|Gma#S48316654	-0.982529	0.0165303	-1.57266	3.48092e-05	Unknown
gnl|UG|Gma#S48312252	-0.614512	3.05992e-08	-1.42558	3.9657e-18	Unknown
gnl|UG|Gma#S23067791	-0.741398	0.143031	-1.94261	7.5061e-05	Unknown
gnl|UG|Gma#S4997863	-0.022433	0.927124	-2.42778	4.50338e-13	Unknown
gnl|UG|Gma#S45558828	-0.864527	0.0124476	-1.16632	2.78788e-06	Unknown
gnl|UG|Gma#S48313222	-0.529411	0.0199716	-3.18288	2.99064e-60	Unknown
gnl|UG|Gma#S18531358	0.176049	0.522832	-2.20298	6.17888e-22	Unknown
gnl|UG|Gma#S45555805	0.125531	0.82299	-1.76011	3.67684e-43	Unknown
gnl|UG|Gma#S45562254	0.388695	0.00018552	1.49248	0	Unknown
gnl|UG|Gma#S53089558	-0.566139	0.297876	-3.01942	1.2596e-09	Unknown
gnl|UG|Gma#S39312314	-0.495208	0.49851	-2.83075	3.89926e-08	Unknown
gnl|UG|Gma#S48314903	-0.856523	1.88052e-08	1.37492	1.70204e-08	Unknown
gnl|UG|Gma#S39318983	-0.702614	0.11369	-2.05612	2.92272e-08	Unknown
gnl|UG|Gma#S39315398	-0.901958	2.87584e-40	-2.40449	6.43138e-150	Unknown
gnl|UG|Gma#S39303143	-0.0167202	0.9599	3.50404	4.68096e-05	Unknown
gnl|UG|Gma#S52635635	0.267306	0.00404372	-1.10289	1.1662e-16	Unknown
gnl|UG|Gma#S48312615	-0.842023	7.27596e-22	-1.62129	1.22073e-17	Unknown
gnl|UG|Gma#S39299995	0.0193468	0.937324	1.62646	1.08136e-13	Unknown
gnl|UG|Gma#S45565527	0.334001	0.73774	-9.30378	1.33798e-07	Unknown
gnl|UG|Gma#S23069251	-0.174498	0.82445	2.81484	1.50546e-13	Unknown
gnl|UG|Gma#S45547256	0.60921	0.675262	3.64526	7.4616e-05	Unknown
gnl|UG|Gma#S39300071	-0.585658	0.129863	-1.62394	8.77058e-06	Unknown
gnl|UG|Gma#S53090505	-0.557401	0.0187601	2.73245	9.61148e-06	Unknown
gnl|UG|Gma#S39300124	0.861264	4.12492e-10	-3.31498	6.52732e-113	Unknown
gnl|UG|Gma#S39300142	-0.877548	3.51754e-17	-1.36994	2.77742e-71	Unknown
gnl|UG|Gma#S53085144	-0.46636	7.92474e-07	-2.0435	3.852e-40	Unknown
gnl|UG|Gma#S39300238	0.282111	0.431368	2.41054	0	Unknown
gnl|UG|Gma#S39314884	-0.508059	0.114388	-2.60005	1.92475e-08	Unknown
gnl|UG|Gma#S45531921	-0.476571	1.89883e-05	-1.56031	3.16156e-11	Unknown
gnl|UG|Gma#S48313143	-0.456818	0.0237804	-1.69299	6.832e-15	Unknown
gnl|UG|Gma#S45531086	0.0193491	0.952412	1.98963	4.99946e-07	Unknown
gnl|UG|Gma#S39300407	0.318176	0.55985	2.22066	2.88034e-07	Unknown
gnl|UG|Gma#S22952957	-0.775722	0.011474	-1.83475	7.31978e-10	Unknown
gnl|UG|Gma#S45546838	-0.102362	0.344566	-1.16021	5.29074e-14	Unknown
gnl|UG|Gma#S45558920	-0.318454	0.161551	-2.63909	2.30232e-14	Unknown
gnl|UG|Gma#S39300568	-0.681824	0.300622	9.65105	1.61121e-09	Unknown
gnl|UG|Gma#S39309544	0.244691	0.316398	1.66112	3.2008e-05	Unknown
gnl|UG|Gma#S45564158	-0.987927	0.463994	-1.1171	1.73224e-05	Unknown
gnl|UG|Gma#S53087280	-0.382717	0.00990946	-1.35083	5.98168e-15	Unknown
gnl|UG|Gma#S45535429	-0.125531	0.468936	-1.22413	7.20168e-24	Unknown
gnl|UG|Gma#S45565861	0.0120728	0.98378	-8.77808	1.65591e-05	Unknown
gnl|UG|Gma#S45539515	-0.459432	9.5878e-06	-2.37526	1.10841e-115	Unknown
gnl|UG|Gma#S48316123	0.0685547	0.753634	1.01334	3.75656e-05	Unknown
gnl|UG|Gma#S52656085	-0.86308	6.88618e-19	3.27928	2.77012e-07	Unknown
gnl|UG|Gma#S4883944	0.598233	2.69684e-05	2.65516	0	Unknown
gnl|UG|Gma#S39303018	0.426559	0.000486114	2.24315	0	Unknown
gnl|UG|Gma#S39300884	-0.222392	0.714784	-3.45705	2.1512e-05	Unknown
gnl|UG|Gma#S39316391	0.742842	0.00708234	1.20723	2.74892e-13	Unknown
gnl|UG|Gma#S42153035	0.149237	0.520274	3.65535	0.00011914	Unknown
gnl|UG|Gma#S15938189	-0.811983	5.78814e-05	-2.9891	2.24422e-09	Unknown
gnl|UG|Gma#S48315423	0.594408	8.72668e-05	2.22146	1.34227e-05	Unknown
gnl|UG|Gma#S48313939	-0.952109	0.00519544	-1.11613	5.65396e-05	Unknown
gnl|UG|Gma#S39317904	-0.511899	0.250564	-1.76592	2.9151e-06	Unknown
gnl|UG|Gma#S39301127	0.123207	0.145334	4.59364	0	Unknown
gnl|UG|Gma#S45553539	0.183498	0.132149	3.82563	1.81188e-13	Unknown
gnl|UG|Gma#S45537350	-0.420323	0.089337	-1.76987	1.14526e-14	Unknown
gnl|UG|Gma#S39301283	-0.540015	0.0740506	-1.57141	2.02852e-05	Unknown
gnl|UG|Gma#S52663462	0.709264	0.00966426	-1.99954	2.48758e-13	Unknown
gnl|UG|Gma#S45533022	-0.697772	1.14498e-05	-1.75761	6.03704e-05	Unknown
gnl|UG|Gma#S39310285	-0.0874628	0.725356	1.48982	6.90336e-06	Unknown
gnl|UG|Gma#S39301559	0.02971	0.865496	-5.53718	1.83029e-25	Unknown
gnl|UG|Gma#S45549826	-0.186936	0.55565	-1.77524	0.000103539	Unknown
gnl|UG|Gma#S39301695	0.168123	0.800592	-3.3193	7.2419e-05	Unknown
gnl|UG|Gma#S23064244	0.21182	0.528104	-1.16043	1.0012e-12	Unknown
gnl|UG|Gma#S47702614	-0.197499	0.146117	1.53307	6.05292e-11	Unknown
gnl|UG|Gma#S48315574	-0.243977	0.0051681	4.84349	4.5297e-14	Unknown
gnl|UG|Gma#S45533828	0.410635	0.000107052	-3.53047	7.43104e-152	Unknown
gnl|UG|Gma#S48315105	0.852005	0	3.31482	3.50144e-09	Unknown
gnl|UG|Gma#S39301933	-0.39689	0.625526	1.09732	2.91108e-09	Unknown
gnl|UG|Gma#S39301963	-0.187086	0.737982	-2.35928	9.49016e-09	Unknown
gnl|UG|Gma#S52641542	0.473127	0.0905994	2.62623	1.23739e-08	Unknown
gnl|UG|Gma#S39304563	-0.302238	0.411262	-3.26659	8.65574e-14	Unknown
gnl|UG|Gma#S23063561	-0.898413	0.00208412	-1.4769	2.05162e-05	Unknown
gnl|UG|Gma#S39302029	-0.814199	0.0284394	-1.96042	5.28006e-07	Unknown
gnl|UG|Gma#S48316049	-0.211024	0.115975	-1.42177	3.39382e-15	Unknown
gnl|UG|Gma#S45566750	-0.336812	0.466734	-3.35882	5.88966e-13	Unknown
gnl|UG|Gma#S39317957	-0.641069	4.13856e-08	-1.77351	1.27458e-20	Unknown
gnl|UG|Gma#S48313401	-0.395555	0.214444	-1.83386	2.00906e-06	Unknown
gnl|UG|Gma#S39302458	0.738682	0.0946136	1.42854	1.06746e-06	Unknown
gnl|UG|Gma#S39302578	-0.516676	5.17474e-13	-3.54149	8.28778e-172	Unknown
gnl|UG|Gma#S45554984	-0.7176	0.242658	-2.61407	8.47016e-06	Unknown
gnl|UG|Gma#S23063311	-0.433568	0.159711	-2.62106	1.4922e-09	Unknown
gnl|UG|Gma#S39303841	-0.0968615	0.871738	-3.24655	0.00013218	Unknown
gnl|UG|Gma#S39316913	-0.150539	0.121271	-1.83623	8.19706e-64	Unknown
gnl|UG|Gma#S45537433	0.326298	0.0177191	1.92005	1.26343e-13	Unknown
gnl|UG|Gma#S48313543	-0.751767	2.2261e-08	-2.38639	2.25886e-26	Unknown
gnl|UG|Gma#S39302965	0.903225	0.00133333	-2.99362	3.18036e-66	Unknown
gnl|UG|Gma#S5126533	-0.156173	0.706394	8.70044	2.82464e-05	Unknown
gnl|UG|Gma#S45534882	-0.32321	0.52488	2.30139	2.31924e-08	Unknown
gnl|UG|Gma#S39303081	-0.448212	0.168438	-2.53856	8.04766e-14	Unknown
gnl|UG|Gma#S39315734	0.522631	0.00782122	2.33873	2.90878e-14	Unknown
gnl|UG|Gma#S45561243	-0.132521	0.572294	1.72485	1.44995e-13	Unknown
gnl|UG|Gma#S52645703	-0.868283	4.69996e-13	-1.70922	4.37998e-57	Unknown
gnl|UG|Gma#S39303116	-0.769291	3.48898e-17	-2.64751	4.77976e-127	Unknown
gnl|UG|Gma#S39303150	-0.856875	0.040959	-3.68277	1.59709e-14	Unknown
gnl|UG|Gma#S39303169	-0.033423	0.882784	1.01422	8.65896e-06	Unknown
gnl|UG|Gma#S48315029	-0.637565	6.318e-07	-1.29138	8.50024e-09	Unknown
gnl|UG|Gma#S39315605	0.956214	0.00118113	-2.19427	1.07059e-05	Unknown
gnl|UG|Gma#S39303305	0.836806	3.02496e-11	1.33124	8.38908e-11	Unknown
gnl|UG|Gma#S48314848	-0.175192	0.0656892	-1.77572	2.34132e-41	Unknown
gnl|UG|Gma#S45558660	-0.144298	0.719656	-2.9276	7.07928e-09	Unknown
gnl|UG|Gma#S48312868	-0.450176	5.73768e-07	-1.00197	2.06224e-25	Unknown
gnl|UG|Gma#S48313499	-0.717618	3.4042e-05	-2.49137	6.23064e-43	Unknown
gnl|UG|Gma#S48312995	-0.635149	0.000121735	-1.22401	1.11029e-12	Unknown
gnl|UG|Gma#S48533511	0.640994	9.64002e-09	-1.33855	3.53306e-24	Unknown
gnl|UG|Gma#S39303690	-0.255034	0.000214304	-1.09876	4.76784e-32	Unknown
gnl|UG|Gma#S52646821	-0.222236	0.289158	-1.92604	6.97128e-25	Unknown
gnl|UG|Gma#S45535287	-0.350281	0.0739282	3.22495	3.41282e-13	Unknown
gnl|UG|Gma#S45536333	-0.262541	0.124662	-1.63494	3.08046e-16	Unknown
gnl|UG|Gma#S48313840	-0.761837	4.41268e-16	-3.61356	1.84319e-220	Unknown
gnl|UG|Gma#S39303950	0.0930293	0.77662	2.26586	2.32026e-08	Unknown
gnl|UG|Gma#S52662199	-0.431147	0.000120425	-2.18368	2.49598e-48	Unknown
gnl|UG|Gma#S15849105	-0.17221	0.691666	2.27302	6.58928e-09	Unknown
gnl|UG|Gma#S45531517	-0.222184	0.518806	-1.78548	2.80034e-09	Unknown
gnl|UG|Gma#S45550609	0.0193653	0.982136	-3.26159	1.59692e-06	Unknown
gnl|UG|Gma#S45566917	0.913843	0.179197	9.70044	8.01722e-10	Unknown
gnl|UG|Gma#S15922140	-0.689103	0.101386	-1.76607	1.92952e-08	Unknown
gnl|UG|Gma#S45531521	0.966591	0.0392966	1.62315	5.26994e-06	Unknown
gnl|UG|Gma#S39318003	0.0531489	0.76904	-1.43716	2.61482e-10	Unknown
gnl|UG|Gma#S4936405	0.571375	0.00351806	1.51257	1.11022e-15	Unknown
gnl|UG|Gma#S45531667	-0.79501	8.00942e-18	-2.98013	4.98408e-117	Unknown
gnl|UG|Gma#S45536014	-0.199056	0.510892	-1.24585	1.44466e-05	Unknown
gnl|UG|Gma#S48532351	-0.651637	3.24146e-06	-1.69888	2.42286e-06	Unknown
gnl|UG|Gma#S4996996	-0.653968	7.46186e-13	-1.80622	3.55586e-33	Unknown
gnl|UG|Gma#S15932560	-0.359542	0.30751	-4.31146	6.27168e-15	Unknown
gnl|UG|Gma#S39317951	-0.737245	3.03254e-05	-2.64275	3.073e-80	Unknown
gnl|UG|Gma#S45534579	-0.803887	1.81347e-16	-3.08225	2.5027e-100	Unknown
gnl|UG|Gma#S39305691	0.0242475	0.98772	-7.09087	1.98781e-40	Unknown
gnl|UG|Gma#S45532167	-0.359684	0.186033	-1.4893	4.11812e-06	Unknown
gnl|UG|Gma#S45532258	-0.019348	0.935198	-1.49979	1.79348e-08	Unknown
gnl|UG|Gma#S23065192	-0.557097	0.00144123	-1.5711	2.10636e-11	Unknown
gnl|UG|Gma#S48314439	-0.465911	4.90214e-08	-1.53432	1.05765e-43	Unknown
gnl|UG|Gma#S48316674	0.0852203	0.329564	3.17236	1.93179e-13	Unknown
gnl|UG|Gma#S39316647	-0.924387	3.85728e-07	-1.31578	4.5254e-07	Unknown
gnl|UG|Gma#S39316208	-0.214525	0.297862	-2.12366	1.79994e-21	Unknown
gnl|UG|Gma#S48316634	-0.980653	5.05758e-09	-4.7689	5.1632e-68	Unknown
gnl|UG|Gma#S48315975	0.631899	0.160655	3.36869	9.84852e-10	Unknown
gnl|UG|Gma#S45536423	0.504074	0.234118	-3.76573	1.19838e-66	Unknown
gnl|UG|Gma#S39309747	-0.682696	0.000599444	-1.16768	9.85594e-09	Unknown
gnl|UG|Gma#S23068703	-0.463152	0.042613	-1.6002	2.2914e-05	Unknown
gnl|UG|Gma#S45536997	-0.305682	0.021868	-1.00757	2.3824e-14	Unknown
gnl|UG|Gma#S45560511	-0.495687	0.0873364	-1.28457	0.00012806	Unknown
gnl|UG|Gma#S45536663	-0.586873	0.0091428	-2.30825	2.32204e-42	Unknown
gnl|UG|Gma#S48315458	0.0969925	0.497708	7.17017	1.66445e-05	Unknown
gnl|UG|Gma#S45532716	0.600023	5.33874e-07	2.63548	1.42775e-13	Unknown
gnl|UG|Gma#S45532734	0.147353	0.629654	-2.55657	2.73264e-29	Unknown
gnl|UG|Gma#S21537980	-0.74806	2.7863e-07	-2.35565	1.93954e-13	Unknown
gnl|UG|Gma#S5031207	-0.271913	0.686002	1.76441	0.00012508	Unknown
gnl|UG|Gma#S4982292	-0.702675	3.22412e-05	-1.31852	1.55133e-17	Unknown
gnl|UG|Gma#S48312986	-0.705494	0.00819934	-2.53096	3.53936e-16	Unknown
gnl|UG|Gma#S52635907	0.391637	9.91908e-09	-1.92494	1.05205e-287	Unknown
gnl|UG|Gma#S45533208	-0.953176	3.938e-12	-3.51495	5.31212e-134	Unknown
gnl|UG|Gma#S48316206	-0.305107	0.075346	-3.12861	1.76674e-66	Unknown
gnl|UG|Gma#S39317863	-0.848953	1.36933e-49	-1.48695	1.67723e-23	Unknown
gnl|UG|Gma#S18531080	-0.434474	0.234916	-2.30523	0.00021302	Unknown
gnl|UG|Gma#S45533842	-0.197506	0.388846	-1.97535	5.10682e-15	Unknown
gnl|UG|Gma#S45538238	0.579973	0.0016746	-4.56391	2.96978e-114	Unknown
gnl|UG|Gma#S45534008	-0.212359	0.300716	-1.05435	1.06493e-06	Unknown
gnl|UG|Gma#S45534053	0.0186157	0.972344	3.80204	5.09568e-07	Unknown
gnl|UG|Gma#S45534067	0.890589	0.226852	4.02074	7.46072e-05	Unknown
gnl|UG|Gma#S48315224	-0.982173	0.013733	-1.64347	4.6141e-26	Unknown
gnl|UG|Gma#S48316792	0.714223	0.00178077	-1.91905	3.50496e-37	Unknown
gnl|UG|Gma#S45563991	-0.873869	1.62391e-11	-2.34795	5.52774e-72	Unknown
gnl|UG|Gma#S45544761	-0.512288	0.00577028	-2.36084	0.000125921	Unknown
gnl|UG|Gma#S39316891	-0.34236	0.417788	-2.53335	3.27326e-06	Unknown
gnl|UG|Gma#S52667510	0.0797741	0.509156	-1.71947	9.39436e-35	Unknown
gnl|UG|Gma#S48313182	-0.957809	2.08544e-16	-1.88471	8.31976e-31	Unknown
gnl|UG|Gma#S45538793	-0.597187	0.076723	9.25267	2.13332e-07	Unknown
gnl|UG|Gma#S45561863	0.39894	0.0751066	3.39981	3.05074e-06	Unknown
gnl|UG|Gma#S5127422	-0.0451215	0.91868	2.95052	5.09568e-07	Unknown
gnl|UG|Gma#S45535203	0.376783	0.221454	-1.38705	1.03374e-09	Unknown
gnl|UG|Gma#S45535210	-0.49127	5.06356e-05	-1.63748	3.02024e-10	Unknown
gnl|UG|Gma#S47696877	-0.398107	0.427896	-1.44228	6.59142e-54	Unknown
gnl|UG|Gma#S45563475	-0.0597573	0.780492	-2.10559	3.70932e-14	Unknown
gnl|UG|Gma#S45535598	-0.613932	0.0726034	-1.13979	0.000158776	Unknown
gnl|UG|Gma#S48314610	-0.0664215	0.673578	3.20587	1.858e-09	Unknown
gnl|UG|Gma#S45566118	-0.14053	0.291602	-1.16316	8.23546e-19	Unknown
gnl|UG|Gma#S48313139	-0.980472	0.00383892	-1.5936	4.56322e-06	Unknown
gnl|UG|Gma#S39314472	0.2824	0.756608	-1.95646	2.75416e-16	Unknown
gnl|UG|Gma#S39311082	-0.396269	0.0416434	1.91556	1.15463e-14	Unknown
gnl|UG|Gma#S45560692	-0.46699	0.344218	-3.64281	3.40562e-06	Unknown
gnl|UG|Gma#S52667204	0.0109874	0.94156	1.25471	1.62093e-13	Unknown
gnl|UG|Gma#S39315703	-0.539257	0.00231234	-3.50389	6.30994e-26	Unknown
gnl|UG|Gma#S48313968	0.199728	0.582916	-1.09163	0.000216548	Unknown
gnl|UG|Gma#S45564845	0.292823	0.466252	1.95271	3.39728e-10	Unknown
gnl|UG|Gma#S45551435	-0.900539	0.000479152	-1.32087	1.4116e-11	Unknown
gnl|UG|Gma#S45536254	0.504074	0.234118	-1.98574	6.35018e-06	Unknown
gnl|UG|Gma#S48312980	0.247415	0.292814	-2.45469	3.65542e-14	Unknown
gnl|UG|Gma#S45569003	-0.788436	4.89474e-05	-1.67337	1.33555e-08	Unknown
gnl|UG|Gma#S42152840	0.063998	0.802252	-1.34108	1.41017e-06	Unknown
gnl|UG|Gma#S4940342	-0.573784	1.90095e-27	-1.36068	4.3002e-78	Unknown
gnl|UG|Gma#S36150627	0.0875327	0.78113	1.77529	6.68018e-07	Unknown
gnl|UG|Gma#S53089889	0.176049	0.522832	-1.15106	8.06508e-05	Unknown
gnl|UG|Gma#S48312444	0.819428	0.375088	3.27496	8.14904e-14	Unknown
gnl|UG|Gma#S53093011	-0.705971	0.047215	-3.45705	2.1512e-05	Unknown
gnl|UG|Gma#S48313894	0.127247	0.75008	2.72759	3.05092e-06	Unknown
gnl|UG|Gma#S45568571	0.274929	0.40003	-1.91257	7.4818e-11	Unknown
gnl|UG|Gma#S52645393	0.0585876	0.461786	3.18202	5.09568e-07	Unknown
gnl|UG|Gma#S5018321	0.0748435	0.853486	-1.66461	5.88436e-08	Unknown
gnl|UG|Gma#S45539111	-0.19391	0.675158	-2.38877	3.62978e-06	Unknown
gnl|UG|Gma#S36149250	0.210405	0.20616	-1.70896	2.47914e-30	Unknown
gnl|UG|Gma#S45540363	-0.508863	0.0749236	-1.24238	1.16903e-19	Unknown
gnl|UG|Gma#S48313169	-0.634483	0.37473	-5.49528	4.34352e-13	Unknown
gnl|UG|Gma#S45541160	-0.771376	6.76292e-05	-2.08124	4.40122e-17	Unknown
gnl|UG|Gma#S45541614	-0.590566	0.00158336	-1.18445	4.983e-19	Unknown
gnl|UG|Gma#S45565089	0.314561	0.089418	-2.23273	6.71432e-40	Unknown
gnl|UG|Gma#S39304107	-0.0285378	0.940558	1.03843	3.90512e-06	Unknown
gnl|UG|Gma#S39304127	0.60311	0.36686	1.26218	7.89964e-11	Unknown
gnl|UG|Gma#S39304275	-0.395746	0.179472	-2.15541	1.77142e-05	Unknown
gnl|UG|Gma#S15930052	-0.222049	0.0930316	-1.13354	3.14118e-13	Unknown
gnl|UG|Gma#S22951723	-0.568843	0.69986	-2.51915	8.29848e-17	Unknown
gnl|UG|Gma#S48314539	-0.98133	1.71202e-05	-3.0349	3.21748e-73	Unknown
gnl|UG|Gma#S52650644	0.770901	0.00119575	3.79346	7.46078e-05	Unknown
gnl|UG|Gma#S39304714	-0.7176	0.346218	-3.10474	9.47138e-06	Unknown
gnl|UG|Gma#S48313155	-0.884622	4.19656e-22	-3.53687	2.11408e-253	Unknown
gnl|UG|Gma#S39309437	-0.203342	0.402504	-3.26249	6.4121e-12	Unknown
gnl|UG|Gma#S39314871	-0.536087	0.0439906	-1.39145	0.000113726	Unknown
gnl|UG|Gma#S39317953	-0.615406	0.0391718	-3.24655	0.00013218	Unknown
gnl|UG|Gma#S48312291	-0.813303	9.30018e-07	-1.73821	5.80846e-15	Unknown
gnl|UG|Gma#S48316029	-0.470563	0.0718962	-1.97932	4.96986e-25	Unknown
gnl|UG|Gma#S48314934	0.698839	9.4568e-05	2.76266	9.60334e-06	Unknown
gnl|UG|Gma#S39310824	0.739065	0.00351164	-5.91952	0	Unknown
gnl|UG|Gma#S36150392	0.431157	0.503292	-4.05992	8.2812e-05	Unknown
gnl|UG|Gma#S39305571	-0.413445	0.047495	-11.0272	1.91683e-23	Unknown
gnl|UG|Gma#S4952998	0.289767	0.389566	-5.85442	7.14148e-17	Unknown
gnl|UG|Gma#S39309721	-0.643803	0.0349272	1.93275	3.8241e-08	Unknown
gnl|UG|Gma#S39305836	-0.549449	0.0243376	-3.2118	2.0974e-11	Unknown
gnl|UG|Gma#S39318626	0.2824	0.580728	2.62037	1.69329e-06	Unknown
gnl|UG|Gma#S45555914	-0.616933	0.0119774	-2.55657	2.73264e-29	Unknown
gnl|UG|Gma#S39317161	-0.565521	0.0757138	-2.6287	1.11491e-08	Unknown
gnl|UG|Gma#S48315082	-0.597567	0.00086497	1.84939	9.23706e-14	Unknown
gnl|UG|Gma#S45536911	0.992261	1.94979e-07	-2.78642	1.73393e-65	Unknown
gnl|UG|Gma#S45569230	0.13973	0.393808	1.09116	8.34966e-10	Unknown
gnl|UG|Gma#S36141305	-0.856891	3.12168e-05	-3.26685	1.02546e-38	Unknown
gnl|UG|Gma#S19678754	-0.716816	0.0525086	-2.33057	3.63886e-09	Unknown
gnl|UG|Gma#S45559139	0.965701	0.00333554	3.7125	4.68092e-05	Unknown
gnl|UG|Gma#S48316340	-0.458492	0.0117659	1.88926	0.000153358	Unknown
gnl|UG|Gma#S19677446	-0.236121	0.00575242	1.57518	3.3662e-13	Unknown
gnl|UG|Gma#S39308755	0.578971	0.178155	3.31236	1.69864e-13	Unknown
gnl|UG|Gma#S21537142	0.391227	0.40546	-2.50206	7.36134e-07	Unknown
gnl|UG|Gma#S39308063	0.450552	0.0131441	1.82133	0	Unknown
gnl|UG|Gma#S5118270	-0.597138	1.35686e-24	-1.73474	7.24514e-62	Unknown
gnl|UG|Gma#S48315447	0.504792	0.564578	9.54882	6.50746e-09	Unknown
gnl|UG|Gma#S39308434	-0.324512	0.39417	-2.53708	4.29606e-07	Unknown
gnl|UG|Gma#S39317510	0.00306247	0.980792	-1.29348	5.3064e-29	Unknown
gnl|UG|Gma#S45570871	-0.0218027	0.900378	1.94	0	Unknown
gnl|UG|Gma#S39309108	-0.250329	0.0256528	-2.60209	1.1453e-69	Unknown
gnl|UG|Gma#S39314297	-0.766451	2.24144e-24	-1.27688	1.56086e-06	Unknown
gnl|UG|Gma#S39309206	-0.318454	0.161551	1.00425	5.30974e-07	Unknown
gnl|UG|Gma#S5132173	-0.767105	0.0719896	1.57911	7.6558e-07	Unknown
gnl|UG|Gma#S48314080	-0.856875	0.249304	-3.53238	9.18502e-52	Unknown
gnl|UG|Gma#S39309396	0.334001	0.73774	-4.92566	9.18922e-09	Unknown
gnl|UG|Gma#S48314087	0.562183	3.72752e-05	2.22716	1.0689e-06	Unknown
gnl|UG|Gma#S39309501	-0.533223	0.0130343	1.95109	4.8235e-06	Unknown
gnl|UG|Gma#S39309545	-0.121275	0.672714	-2.40212	2.30484e-49	Unknown
gnl|UG|Gma#S39309970	-0.610958	0.280572	-9.58684	4.28298e-09	Unknown
gnl|UG|Gma#S39310060	-0.529661	0.3142	2.95325	3.05074e-06	Unknown
gnl|UG|Gma#S48315091	-0.716376	1.63947e-07	-1.79369	1.23391e-25	Unknown
gnl|UG|Gma#S48312721	0.0188239	0.96771	-1.07329	4.07126e-07	Unknown
gnl|UG|Gma#S53092232	0.382787	0.366436	4.54086	2.82986e-05	Unknown
gnl|UG|Gma#S48315909	-0.439835	0.257658	-2.67155	4.83622e-08	Unknown
gnl|UG|Gma#S39310342	0.196408	0.363588	1.01362	1.06535e-08	Unknown
gnl|UG|Gma#S39310522	-0.786596	0.400594	-5.67243	7.84068e-15	Unknown
gnl|UG|Gma#S52655846	0.438365	2.17936e-05	3.1583	3.41282e-13	Unknown
gnl|UG|Gma#S52664321	0.017827	0.96686	2.8253	2.89726e-05	Unknown
gnl|UG|Gma#S39310599	0.893647	8.69304e-12	4.12407	3.13082e-14	Unknown
gnl|UG|Gma#S39310732	0.0120728	0.98378	3.59585	0.000121492	Unknown
gnl|UG|Gma#S23065502	-0.443645	0.15466	-2.2647	3.87206e-09	Unknown
gnl|UG|Gma#S48315353	0.240533	0.0798256	-1.98693	3.52258e-10	Unknown
gnl|UG|Gma#S48316314	0.536225	9.43142e-11	-2.9078	6.0507e-25	Unknown
gnl|UG|Gma#S52662535	0.306419	0.166537	1.61098	1.53088e-10	Unknown
gnl|UG|Gma#S39299978	-0.822748	1.64295e-06	-2.86828	2.61366e-71	Unknown
gnl|UG|Gma#S39311237	-0.119909	0.856348	-3.15541	1.20349e-07	Unknown
gnl|UG|Gma#S5084674	0.0994733	0.720852	4.20163	4.68092e-05	Unknown
gnl|UG|Gma#S39318637	-0.433897	0.323556	-1.89371	3.42462e-13	Unknown
gnl|UG|Gma#S23061283	-0.427533	0.293282	-2.61407	8.47016e-06	Unknown
gnl|UG|Gma#S45557880	-0.928082	2.56374e-17	-1.73121	3.61008e-128	Unknown
gnl|UG|Gma#S48316614	-0.268735	0.107544	-2.6714	1.25682e-43	Unknown
gnl|UG|Gma#S39311395	-0.222392	0.714784	1.88926	7.85136e-08	Unknown
gnl|UG|Gma#S48546609	-0.659925	0.166315	-2.30523	0.00021302	Unknown
gnl|UG|Gma#S39312243	-0.607342	0.122816	-4.69842	1.09359e-13	Unknown
gnl|UG|Gma#S48314871	-0.429522	0.000284586	-1.44682	1.45155e-35	Unknown
gnl|UG|Gma#S39312322	0.952768	0.0738046	2.38322	2.7628e-10	Unknown
gnl|UG|Gma#S45564637	-0.85002	0.0095821	-2.28906	2.82768e-11	Unknown
gnl|UG|Gma#S48312732	0.0913135	0.68982	-1.49255	2.4154e-06	Unknown
gnl|UG|Gma#S39312590	-0.419274	0.371194	-7.7729	2.44992e-65	Unknown
gnl|UG|Gma#S53088417	0.381718	0.0300826	1.38925	8.12716e-06	Unknown
gnl|UG|Gma#S39312795	0.318176	0.55985	3.48008	7.47132e-05	Unknown
gnl|UG|Gma#S52637639	0.0190266	0.837094	1.26873	8.72636e-13	Unknown
gnl|UG|Gma#S39312866	-0.314538	0.164421	-2.62541	3.68908e-25	Unknown
gnl|UG|Gma#S39315865	0.357635	8.90154e-08	-1.34063	3.12794e-99	Unknown
gnl|UG|Gma#S39316226	-0.0968615	0.871738	-4.08592	1.20125e-08	Unknown
gnl|UG|Gma#S23064075	0.381612	0.241612	1.51174	0	Unknown
gnl|UG|Gma#S39313262	-0.568843	0.47081	-4.60301	1.49338e-30	Unknown
gnl|UG|Gma#S39313481	-0.046193	0.73699	1.17999	1.8317e-05	Unknown
gnl|UG|Gma#S52636103	-0.929832	2.84408e-14	-2.52727	4.98162e-56	Unknown
gnl|UG|Gma#S39313627	-0.752585	0.00727194	-3.04808	7.05554e-10	Unknown
gnl|UG|Gma#S39313662	0.43351	0.17273	-2.07224	8.52732e-11	Unknown
gnl|UG|Gma#S48316787	0.362386	0	1.52543	8.87734e-12	Unknown
gnl|UG|Gma#S52653446	-0.574437	2.01294e-68	-2.29792	0	Unknown
gnl|UG|Gma#S39313804	-0.243961	0.49758	-2.06212	1.76266e-05	Unknown
gnl|UG|Gma#S45546663	-0.0211213	0.929902	-2.30848	3.19898e-10	Unknown
gnl|UG|Gma#S48312855	-0.195226	0.32277	1.86489	2.3033e-09	Unknown
gnl|UG|Gma#S53088602	-0.419274	0.371194	-5.75298	1.04856e-15	Unknown
gnl|UG|Gma#S45559571	0.913843	0.179197	-5.01601	2.45592e-09	Unknown
gnl|UG|Gma#S39316892	0.122673	0.75302	-2.36849	1.83727e-07	Unknown
gnl|UG|Gma#S52641449	-0.504421	1.30945e-09	6.84862	9.59262e-06	Unknown
gnl|UG|Gma#S21568695	-0.659925	0.438628	-8.6865	3.29592e-05	Unknown
gnl|UG|Gma#S39314425	-0.50484	0.00559826	-2.68797	3.88058e-11	Unknown
gnl|UG|Gma#S5004522	-0.404004	0.146928	-2.39417	1.2814e-12	Unknown
gnl|UG|Gma#S48313709	-0.513715	0.0398646	-1.10757	0.00013152	Unknown
gnl|UG|Gma#S39314824	0.00108696	0.991446	3.80235	1.66445e-05	Unknown
gnl|UG|Gma#S48313612	-0.910988	0.00318588	-2.18083	6.41708e-22	Unknown
gnl|UG|Gma#S45569610	0.0161197	0.985616	-2.62975	6.62102e-05	Unknown
gnl|UG|Gma#S48316772	-0.209981	1.0332e-07	3.37229	0	Unknown
gnl|UG|Gma#S48313515	0.0681293	0.608582	-1.02614	4.20462e-07	Unknown
gnl|UG|Gma#S46498623	0.321721	0.25567	-1.7918	3.8486e-05	Unknown
gnl|UG|Gma#S48316465	-0.39689	0.480268	-3.63909	4.83826e-19	Unknown
gnl|UG|Gma#S52641988	0.718779	5.9952e-14	-1.79342	1.14197e-163	Unknown
gnl|UG|Gma#S48315938	0.0978204	0.646778	2.74391	0	Unknown
gnl|UG|Gma#S39315654	-0.156173	0.706394	10.0417	3.01314e-12	Unknown
gnl|UG|Gma#S39315667	-0.0818565	0.690404	-1.00173	9.22666e-05	Unknown
gnl|UG|Gma#S39315852	-0.296286	0.306562	-1.43582	7.9614e-09	Unknown
gnl|UG|Gma#S39315881	0.94179	4.18776e-13	5.29523	1.68754e-14	Unknown
gnl|UG|Gma#S45565228	-0.539675	0.01251	-1.23274	9.22376e-12	Unknown
gnl|UG|Gma#S39316092	-0.208154	0.471034	1.71468	0	Unknown
gnl|UG|Gma#S48313802	-0.536865	0.000379214	1.90572	7.12764e-14	Unknown
gnl|UG|Gma#S39316414	-0.395786	0.283556	1.73745	1.88738e-13	Unknown
gnl|UG|Gma#S39317007	0.783432	0.000186966	1.1219	0.000176211	Unknown
gnl|UG|Gma#S48313971	0.0292538	0.863784	-2.58114	3.95726e-23	Unknown
gnl|UG|Gma#S47695928	-0.516035	0.0216182	-1.67023	6.90802e-14	Unknown
gnl|UG|Gma#S39317845	-0.146334	0.446676	-2.82669	3.81568e-16	Unknown
gnl|UG|Gma#S48313563	-0.760295	0.000504306	-1.90788	1.34889e-06	Unknown
gnl|UG|Gma#S45557242	-0.00139189	0.995124	3.46726	3.9524e-14	Unknown
gnl|UG|Gma#S15852607	-0.831877	0.31403	9.25267	2.13332e-07	Unknown
gnl|UG|Gma#S19677734	-0.568843	0.69986	3.40352	0.000148989	Unknown
gnl|UG|Gma#S39318350	0.827219	0.0656826	2.54549	3.05922e-06	Unknown
gnl|UG|Gma#S39318374	-0.812974	4.43564e-06	-2.11254	2.9876e-16	Unknown
gnl|UG|Gma#S39318384	0.56686	1.4535e-06	-1.15341	4.94662e-28	Unknown
gnl|UG|Gma#S39318665	0.718893	0	1.95139	1.23968e-12	Unknown
gnl|UG|Gma#S45569096	-0.684599	7.4409e-08	-1.90714	2.22268e-57	Unknown
gnl|UG|Gma#S5116897	-0.98388	0.17614	-2.9891	3.05364e-05	Unknown
gnl|UG|Gma#S36140307	-0.798605	1.38367e-09	-2.8903	4.55288e-91	Unknown
gnl|UG|Gma#S39318985	0.975461	0.021296	-2.24558	1.47456e-09	Unknown
gnl|UG|Gma#S48314243	-0.785412	9.37792e-14	-1.9438	6.72244e-228	Unknown
gnl|UG|Gma#S39319061	0.964291	8.9434e-09	2.68492	8.21566e-15	Unknown
gnl|UG|Gma#S39319136	-0.443645	0.15466	-1.24909	1.61375e-06	Unknown
gnl|UG|Gma#S39319206	-0.0285378	0.940558	-1.48815	2.52162e-07	Unknown
gnl|UG|Gma#S15935244	0.753085	0.49496	3.47131	0.000133983	Unknown
gnl|UG|Gma#S45559953	0.663377	3.00924e-07	1.29941	7.24532e-13	Unknown
gnl|UG|Gma#S52646061	-0.374306	5.53472e-06	-3.05112	8.06874e-153	Unknown
gnl|UG|Gma#S22951792	0.017278	0.971358	-2.34261	1.40301e-12	Unknown
gnl|UG|Gma#S45560636	-0.820481	0.00438072	2.8386	2.7628e-10	Unknown
gnl|UG|Gma#S45560665	0.819428	0.375088	-3.45705	2.1512e-05	Unknown
gnl|UG|Gma#S45560702	-0.921775	0.0712384	-2.74416	9.47814e-11	Unknown
gnl|UG|Gma#S52637022	0.649405	5.65452e-07	1.28157	5.04486e-13	Unknown
gnl|UG|Gma#S45560864	-0.534287	0.00585804	-1.92216	7.58674e-15	Unknown
gnl|UG|Gma#S52638618	-0.478985	0.0429466	-1.5867	2.16662e-15	Unknown
gnl|UG|Gma#S45560956	0.120674	0.700468	-1.64514	0.000131074	Unknown
gnl|UG|Gma#S45561019	-0.39689	0.383688	-1.83051	2.67376e-25	Unknown
gnl|UG|Gma#S45561040	0.0197019	0.960722	-4.2328	2.06024e-18	Unknown
gnl|UG|Gma#S48313774	-0.356063	0.260496	-1.81753	1.18765e-06	Unknown
gnl|UG|Gma#S15852368	-0.628381	0.00025853	-3.2933	6.06974e-58	Unknown
gnl|UG|Gma#S45561837	-0.78818	0.00521066	-2.50845	1.94613e-17	Unknown
gnl|UG|Gma#S45570141	0.827219	0.0656826	-4.46061	4.87018e-22	Unknown
gnl|UG|Gma#S48314381	-0.497643	0.329622	-3.15829	5.24828e-06	Unknown
gnl|UG|Gma#S45562141	-0.752653	1.47695e-05	-2.57126	2.49936e-07	Unknown
gnl|UG|Gma#S45562332	-0.856875	0.0971634	-3.52242	1.16694e-05	Unknown
gnl|UG|Gma#S52660980	0.175325	0.461742	-5.9787	0	Unknown
gnl|UG|Gma#S48313004	0.018914	0.963662	-1.41932	3.3319e-10	Unknown
gnl|UG|Gma#S45562966	-0.155563	0.664354	-4.04201	2.26534e-08	Unknown
gnl|UG|Gma#S45563080	-0.261088	0.263306	-2.40088	5.54072e-12	Unknown
gnl|UG|Gma#S45559287	-0.873429	0.0233788	-2.98693	3.33988e-20	Unknown
gnl|UG|Gma#S48312971	-0.694292	6.79306e-08	-1.00079	6.46528e-09	Unknown
gnl|UG|Gma#S48312294	-0.98388	0.17614	-2.05612	2.92272e-08	Unknown
gnl|UG|Gma#S45533300	0.338657	0.0501902	1.95271	0	Unknown
gnl|UG|Gma#S45564814	0.0186157	0.972344	-2.12009	7.80238e-08	Unknown
gnl|UG|Gma#S48315441	-0.726931	5.77966e-05	-1.49531	6.27928e-34	Unknown
gnl|UG|Gma#S16522697	-0.320718	0.0465236	-2.37187	2.70194e-25	Unknown
gnl|UG|Gma#S45568625	-0.770669	0.160316	-8.47978	0.000130574	Unknown
gnl|UG|Gma#S53090839	-0.214393	0.348666	-3.01545	2.35344e-19	Unknown
gnl|UG|Gma#S48314866	-0.00137204	0.996044	2.01588	3.6573e-07	Unknown
gnl|UG|Gma#S53090745	0.574091	0.239156	3.2935	7.58356e-05	Unknown
gnl|UG|Gma#S53090718	-0.674489	0.0110478	-1.60973	2.08502e-07	Unknown
gnl|UG|Gma#S53090711	-0.566525	0.259426	-2.73891	2.16918e-05	Unknown
gnl|UG|Gma#S53090710	-0.18425	0.594356	1.40383	6.73618e-10	Unknown
gnl|UG|Gma#S53090687	-0.684066	3.22418e-05	-1.86037	5.8575e-12	Unknown
gnl|UG|Gma#S48313185	-0.482298	0.00971844	-1.48455	0.000118852	Unknown
gnl|UG|Gma#S53090666	-0.359896	0.406944	-3.14126	1.12641e-18	Unknown
gnl|UG|Gma#S53090660	-0.108035	0.403788	1.51849	9.0239e-13	Unknown
gnl|UG|Gma#S53090653	0.723816	6.72794e-07	3.07039	1.6645e-05	Unknown
gnl|UG|Gma#S48314752	-0.244331	0.379224	-2.06212	1.76266e-05	Unknown
gnl|UG|Gma#S53090630	-0.207418	0.44479	-1.7825	2.45264e-07	Unknown
gnl|UG|Gma#S53090613	0.756315	0.040816	1.23608	4.50714e-05	Unknown
gnl|UG|Gma#S53090612	0.308419	0.208446	3.71365	1.858e-09	Unknown
gnl|UG|Gma#S53090609	0.466808	0.0207528	-1.00811	2.5436e-06	Unknown
gnl|UG|Gma#S53090577	0.145443	0.228798	1.97089	1.68754e-14	Unknown
gnl|UG|Gma#S53090569	0.380595	0.000484656	1.95109	4.8235e-06	Unknown
gnl|UG|Gma#S53090549	-0.902632	2.3801e-18	-2.42472	4.00576e-116	Unknown
gnl|UG|Gma#S5075445	-0.832554	2.95338e-08	-2.74432	1.05708e-94	Unknown
gnl|UG|Gma#S53090514	0.601082	0.264862	-4.55678	9.03198e-07	Unknown
gnl|UG|Gma#S53088329	0.017827	0.96686	-2.76205	2.1909e-36	Unknown
gnl|UG|Gma#S48313530	0.113619	0.38445	1.2561	4.019e-14	Unknown
gnl|UG|Gma#S53090481	0.365517	0.534596	-2.50822	9.74836e-08	Unknown
gnl|UG|Gma#S53090475	-0.757028	0.00117846	-2.39097	3.88692e-18	Unknown
gnl|UG|Gma#S53090466	0.0638892	0.69116	2.14597	0	Unknown
gnl|UG|Gma#S53090461	-0.423023	0.164719	-1.35163	2.12954e-05	Unknown
gnl|UG|Gma#S53090452	-0.286417	0.549742	2.09099	1.9952e-07	Unknown
gnl|UG|Gma#S53090444	0.167583	0.611048	1.33526	2.1265e-07	Unknown
gnl|UG|Gma#S53090428	-0.119909	0.794208	-2.35977	3.62078e-12	Unknown
gnl|UG|Gma#S53090423	0.383329	0.609584	3.01143	4.77506e-05	Unknown
gnl|UG|Gma#S53090421	0.337051	7.48442e-05	1.5478	7.31414e-13	Unknown
gnl|UG|Gma#S48312110	0.885186	1.93942e-07	2.24843	9.23706e-14	Unknown
gnl|UG|Gma#S53090417	0.508067	0.00386396	1.20327	4.49126e-05	Unknown
gnl|UG|Gma#S39303540	-0.489814	0.0005362	-2.47854	6.58008e-47	Unknown
gnl|UG|Gma#S48312954	0.266075	0.589886	2.65535	0.0001002	Unknown
gnl|UG|Gma#S53090326	-0.746544	0.000195526	-1.9939	2.84216e-21	Unknown
gnl|UG|Gma#S53090305	-0.0545883	0.868274	1.93499	1.606e-08	Unknown
gnl|UG|Gma#S53090303	-0.887525	0.161079	-2.47705	1.66478e-07	Unknown
gnl|UG|Gma#S39319010	-0.384103	0.265148	-2.16413	1.94473e-11	Unknown
gnl|UG|Gma#S53090283	0.311851	0.0422162	2.50188	6.25696e-05	Unknown
gnl|UG|Gma#S53090281	0.732285	0.0438278	8.70044	2.82464e-05	Unknown
gnl|UG|Gma#S53090277	0.273841	0.0464824	-1.90177	3.19576e-42	Unknown
gnl|UG|Gma#S53090273	-0.228813	0.0801502	-1.29141	1.51498e-18	Unknown
gnl|UG|Gma#S53090263	-0.688442	0.0381582	1.13258	7.27296e-05	Unknown
gnl|UG|Gma#S48316283	0.322244	0.0391854	-1.35536	1.34049e-14	Unknown
gnl|UG|Gma#S53090239	-0.960768	0.00087599	-1.50855	1.09799e-12	Unknown
gnl|UG|Gma#S48313402	0.488567	0.000181953	-2.1294	3.19692e-53	Unknown
gnl|UG|Gma#S53090217	-0.724269	0.00011275	-1.86698	1.22542e-21	Unknown
gnl|UG|Gma#S53090215	-0.520965	0.109698	-1.69823	1.97927e-09	Unknown
gnl|UG|Gma#S53090201	-0.523741	0.00392562	1.01412	3.12526e-05	Unknown
gnl|UG|Gma#S53090197	0.654945	0.00209972	1.49348	6.29646e-08	Unknown
gnl|UG|Gma#S48312725	-0.602906	0.00091154	-1.91553	1.89285e-07	Unknown
gnl|UG|Gma#S53090159	0.282152	0.227416	2.54048	1.18567e-11	Unknown
gnl|UG|Gma#S53090157	0.50672	4.94354e-06	1.59369	1.12355e-13	Unknown
gnl|UG|Gma#S53090153	-0.785265	1.2063e-16	1.23802	3.69038e-13	Unknown
gnl|UG|Gma#S48315914	0.350851	0.0866522	1.20832	1.11324e-06	Unknown
gnl|UG|Gma#S48313498	0.962994	0.00491366	-1.5449	3.0663e-05	Unknown
gnl|UG|Gma#S53090108	-0.89131	0.0112202	-2.39835	1.08798e-07	Unknown
gnl|UG|Gma#S53090064	0.0200146	0.959334	1.31968	1.59206e-13	Unknown
gnl|UG|Gma#S53090056	-0.133618	0.346016	-2.85028	2.0038e-51	Unknown
gnl|UG|Gma#S53090049	-0.243564	0.315362	1.64805	3.43138e-06	Unknown
gnl|UG|Gma#S53090046	-0.708156	0.026928	5.13959	3.05074e-06	Unknown
gnl|UG|Gma#S53090044	-0.292816	0.419388	1.64669	1.96916e-06	Unknown
gnl|UG|Gma#S53090035	-0.181801	0.253458	3.24236	7.6859e-05	Unknown
gnl|UG|Gma#S53090022	-0.359896	0.563104	-5.02035	2.16424e-17	Unknown
gnl|UG|Gma#S42152458	0.672835	0.344248	2.74872	1.67939e-05	Unknown
gnl|UG|Gma#S53089997	-0.698651	0.0320522	-2.15664	1.09397e-08	Unknown
gnl|UG|Gma#S53089994	0.383329	0.609584	2.42184	2.77114e-07	Unknown
gnl|UG|Gma#S48313368	-0.928237	7.7602e-06	-1.1001	3.60732e-07	Unknown
gnl|UG|Gma#S53089975	0.102388	0.717706	1.58332	9.3779e-09	Unknown
gnl|UG|Gma#S53089954	0.750288	2.79236e-09	2.07065	7.12764e-14	Unknown
gnl|UG|Gma#S33258084	-0.567041	0.199199	2.23452	5.39596e-07	Unknown
gnl|UG|Gma#S53089953	-0.580702	1.24149e-05	-3.7695	4.11998e-61	Unknown
gnl|UG|Gma#S53089921	-0.952584	8.59944e-05	-1.30747	2.93652e-06	Unknown
gnl|UG|Gma#S36145083	-0.441838	0.358056	-1.22711	2.05202e-05	Unknown
gnl|UG|Gma#S53089888	-0.135248	0.594064	-2.1494	2.82206e-12	Unknown
gnl|UG|Gma#S48313057	-0.357421	0.0178968	-1.59282	6.31596e-17	Unknown
gnl|UG|Gma#S52650530	0.169248	0.498266	2.43781	5.78168e-06	Unknown
gnl|UG|Gma#S52645674	0.912755	0.0177831	2.12888	8.74496e-08	Unknown
gnl|UG|Gma#S53089840	-0.148075	0.60491	1.24733	4.52618e-06	Unknown
gnl|UG|Gma#S48314030	-0.319205	0.22995	-2.13619	6.56296e-06	Unknown
gnl|UG|Gma#S53089804	0.74634	0.0265476	1.14909	3.6358e-06	Unknown
gnl|UG|Gma#S48314487	0.173672	0.49328	-1.85758	0.000192438	Unknown
gnl|UG|Gma#S53089796	-0.205114	0.726958	2.91261	9.31996e-07	Unknown
gnl|UG|Gma#S53089761	-0.796251	0.00101413	-2.15066	1.80088e-16	Unknown
gnl|UG|Gma#S53089743	-0.883186	0.0539972	-9.58684	4.28298e-09	Unknown
gnl|UG|Gma#S53089723	-0.439835	0.257658	-1.53986	9.05504e-05	Unknown
gnl|UG|Gma#S53089721	0.45167	0.290826	2.26408	1.46364e-10	Unknown
gnl|UG|Gma#S53089716	-0.346668	0.194401	-1.98578	1.21848e-15	Unknown
gnl|UG|Gma#S53089704	0.560494	0.0024727	1.63657	2.9754e-14	Unknown
gnl|UG|Gma#S53089702	-0.0483756	0.878878	-1.85989	1.2721e-06	Unknown
gnl|UG|Gma#S53089699	-0.659925	0.262196	-4.05992	8.2812e-05	Unknown
gnl|UG|Gma#S53089687	0.236798	0.399986	-2.04591	2.86022e-12	Unknown
gnl|UG|Gma#S48314706	-0.320875	0.000214518	-1.32515	2.87588e-60	Unknown
gnl|UG|Gma#S53089665	-0.822354	4.33174e-26	1.55326	7.96532e-11	Unknown
gnl|UG|Gma#S53089650	-0.295673	0.330476	-2.514	1.30052e-08	Unknown
gnl|UG|Gma#S53089642	0.519101	0.138443	10.0417	3.01314e-12	Unknown
gnl|UG|Gma#S53089612	0.675556	0.00038467	2.26419	1.62759e-13	Unknown
gnl|UG|Gma#S53089577	-0.203112	0.616732	1.3649	0.000176948	Unknown
gnl|UG|Gma#S45551460	-0.934084	1.93503e-05	-2.79465	2.41604e-12	Unknown
gnl|UG|Gma#S53089571	0.383329	0.609584	-2.34991	6.13368e-06	Unknown
gnl|UG|Gma#S53089570	-0.125267	0.438644	-2.5412	5.71646e-28	Unknown
gnl|UG|Gma#S53089569	-0.796536	0.041112	-1.61012	0.0002011	Unknown
gnl|UG|Gma#S53089554	-0.222184	0.518806	-1.14505	0.000188609	Unknown
gnl|UG|Gma#S53089511	-0.00569111	0.985112	1.65912	2.43654e-07	Unknown
gnl|UG|Gma#S53089499	0.199938	0.699796	-10.1712	2.79624e-13	Unknown
gnl|UG|Gma#S48312612	0.0802275	0.849214	2.11548	0.000112769	Unknown
gnl|UG|Gma#S53089485	-0.132638	0.84717	-3.41138	1.8365e-09	Unknown
gnl|UG|Gma#S53089478	-0.565723	0.0161058	-1.48808	9.93212e-10	Unknown
gnl|UG|Gma#S53089459	-0.486091	0.151137	-2.44399	2.8346e-07	Unknown
gnl|UG|Gma#S53089441	-0.495288	0.020264	3.31342	2.77012e-07	Unknown
gnl|UG|Gma#S53089436	-0.39689	0.625526	-1.81079	1.43481e-05	Unknown
gnl|UG|Gma#S53089430	0.584841	2.35522e-10	1.33066	4.84058e-13	Unknown
gnl|UG|Gma#S48314445	-0.890686	5.56674e-11	-1.48306	3.74166e-43	Unknown
gnl|UG|Gma#S53089411	-0.312855	0.135495	-1.14897	4.31442e-11	Unknown
gnl|UG|Gma#S53089407	0.413297	0.202212	1.67718	1.5743e-13	Unknown
gnl|UG|Gma#S53089400	-0.674352	0.0904538	-1.60588	0.00011652	Unknown
gnl|UG|Gma#S53089398	0.477579	0.484582	-2.34991	6.13368e-06	Unknown
gnl|UG|Gma#S53089396	-0.684407	0.00158077	-1.04065	8.66388e-07	Unknown
gnl|UG|Gma#S48313465	0.481891	0.000382612	1.58024	2.5373e-07	Unknown
[truncated: 1,645 more rows]
