# Supplementary material for: Uncovering the Salt Response of Soybean by Unraveling Its Wild and Cultivated Functional Genomes Using Tag Sequencing
Source: PLoS One. 2012 Nov 28;7(11):e48819. doi: 10.1371/journal.pone.0048819 (PMC3509101; doi:10.1371/journal.pone.0048819)
Supplement: Table S9 — Salt responsive genes in salt tolerant genotype of Glycine soja (STGoGS) and salt sensitive genotype of Glycine max (SSGoGM). (XLS) [file pone.0048819.s014.xls]

## Sheet: SRGs
Table S9: Salt responsive genes in salt tolerant genotype of Glycine soja (STGoGS) and salt sensitive genotype of Glycine max (SSGoGM)
Genes (FDR <0.001 and fold>=1) are identified as differentially expressed genes
		Glycine Soja		Glycine max
Gene	Annotation	log2 ratio	P-Value	log2 ratio	P-Value
Specifically expressed genes only in Glycine Soja
Stress related important genes
gnl|UG|Gma#S53090447	cation diffusion facilitator 9 [Stylosanthes hamata]	9.95274	9.29142e-11	0.0524674	0.993054
gnl|UG|Gma#S48316466	hydrolase, alpha/beta fold family protein [Arabidopsis lyrata subsp. lyrata]	5.16317	4.714e-05	0.183824	0.48915
gnl|UG|Gma#S48316331	potassium channel tetramerization domain-containing protein, putative [Ricinus communis]	2.53051	2.38926e-08	0.894678	0.00171597
gnl|UG|Gma#S48316268	protein phosphatase 2C [Medicago sativa]	2.2709	9.83658e-14	0.268697	0.0358352
gnl|UG|Gma#S48312398	abscisic acid 8'-hydroxylase [Glycine max]	1.43622	0
gnl|UG|Gma#S48316693	multidrug resistance protein ABC transporter family [Populus trichocarpa]	1.08994	2.80664e-13	-0.29311	0.13691
gnl|UG|Gma#S48315849	Stress-related protein; AltName: Full=PvSRP	1.05499	1.5435e-11
gnl|UG|Gma#S5146241	chitinase class I [Glycine max]	-1.47488	3.659e-87	0.573837	2.04992e-12
gnl|UG|Gma#S48314982	tubulin A [Glycine max]	-1.62007	1.69341e-90
gnl|UG|Gma#S5146336	glutathione S-transferase GST 19 [Glycine max]	-1.69429	4.26542e-64	-0.829879	1.05227e-34
gnl|UG|Gma#S19677361	putative protease inhibitor [Glycine max]	-1.72319	2.14496e-211	-0.618365	8.79648e-77
gnl|UG|Gma#S30676931	Cytochrome P450 monooxygenase CYP81E11 [Glycine max]	-2.02143	5.09234e-36	-0.781973	1.54679e-21
gnl|UG|Gma#S48316404	Tubulin beta-1 chain; AltName: Full=Beta-1-tubulin	-3.30419	9.22252e-07	0.020909	0.986976
gnl|UG|Gma#S52651928	hypothetical protein [Vitis vinifera]	-10.8665	1.65286e-19	0.688892	0.0064421
Interesting unknown genes
gnl|UG|Gma#S53089759	unknown [Glycine max]	1.34611	1.15987e-11
gnl|UG|Gma#S52648837	unknown [Glycine max]	1.39749	2.88814e-12
gnl|UG|Gma#S48316168	unknown [Glycine max]	3.65998	2.28484e-13
gnl|UG|Gma#S45534933	unknown [Glycine max]	1.12509	3.55648e-12	0.940698	3.92642e-12
gnl|UG|Gma#S53085199	unknown [Glycine max]	1.05839	3.14148e-12
gnl|UG|Gma#S53085193	unknown [Glycine max]	1.42247	2.70228e-13	-0.323105	0.00107494
gnl|UG|Gma#S48314346	unknown [Glycine max]	1.2277	0
gnl|UG|Gma#S48315866	unknown [Glycine max]	2.5718	1.5099e-13	-0.539184	9.98904e-08
gnl|UG|Gma#S45551929	unknown [Glycine max]	1.35328	1.84075e-13	0.810398	2.05148e-12
gnl|UG|Gma#S48316373	unknown [Glycine max]	1.05719	0	-0.448954	1.21154e-06
gnl|UG|Gma#S55906279	unknown [Glycine max]	4.48493	7.0166e-13
gnl|UG|Gma#S36145598	unknown [Glycine max]	2.54691	3.05534e-13	-0.986137	6.6074e-16
gnl|UG|Gma#S48315965		1.89174	0	0.144105	0.0446436
gnl|UG|Gma#S39300913	unknown [Glycine max]	1.74418	3.18856e-13
gnl|UG|Gma#S45561707	unknown [Glycine max]	1.44135	3.58824e-13	-0.135515	0.45795
gnl|UG|Gma#S45554853	unknown [Glycine max]	2.25294	1.59872e-14	-0.589574	3.08146e-20
gnl|UG|Gma#S39309968	unknown [Glycine max]	3.56207	4.9738e-14	0.924613	2.51576e-13
gnl|UG|Gma#S53086656	unknown [Glycine max]	1.94588	3.6371e-13
gnl|UG|Gma#S39316224	unknown [Glycine max]	1.24474	4.01234e-13	0.446753	7.27602e-05
gnl|UG|Gma#S53088269	unknown [Glycine max]	6.70323	4.714e-05
gnl|UG|Gma#S45557129	unknown [Glycine max]	1.2512	3.93018e-13	0.600453	0
gnl|UG|Gma#S36151993	unknown [Glycine max]	1.07778	0	0.939665	2.95468e-05
gnl|UG|Gma#S45557808	unknown [Glycine max]	3.18261	1.1724e-13	0.750907	6.30476e-06
gnl|UG|Gma#S36151163	unknown [Glycine max]	3.56161	7.0166e-13	-0.75172	4.25854e-06
gnl|UG|Gma#S53086396	unknown [Glycine max]	-1.63713	4.22088e-41	-0.467332	0.105191
gnl|UG|Gma#S53088432	unknown [Glycine max]	-2.46144	6.29116e-77
gnl|UG|Gma#S53086179	unknown [Glycine max]	-1.0448	3.48558e-39
gnl|UG|Gma#S5022688	unknown [Glycine max]	-2.35565	4.8661e-80
gnl|UG|Gma#S52646661	unknown [Glycine max]	-1.65593	8.07638e-63
gnl|UG|Gma#S39316106	unknown [Glycine max]	-2.30083	6.34414e-85	-0.166839	0.74939
gnl|UG|Gma#S5132447	unknown [Glycine max]	-1.28537	1.52648e-53	0.265977	6.58676e-05
gnl|UG|Gma#S48312220	unknown [Medicago truncatula]	-1.95234	3.67748e-87	0.765273	0
gnl|UG|Gma#S53086632	unknown [Glycine max]	-1.23198	4.33992e-61	-0.359019	0.00055439
gnl|UG|Gma#S53094833	unknown [Glycine max]	-1.13282	9.39786e-71
gnl|UG|Gma#S53089389	unknown [Glycine max]	-1.10384	1.58916e-88	-0.735097	3.10998e-33
gnl|UG|Gma#S45564135	unknown [Glycine max]	-1.29079	1.33966e-110
gnl|UG|Gma#S48315576	unknown [Glycine max]	-1.99271	1.03255e-166	-0.606402	1.1971e-06
gnl|UG|Gma#S53090668	unknown [Glycine max]	-2.40151	2.2803e-229	-0.114349	0.280876
gnl|UG|Gma#S53085898	unknown [Glycine max]	-1.86119	6.57574e-231	-0.837373	7.62478e-09
gnl|UG|Gma#S45564104	unknown [Glycine max]	-1.05993	4.52202e-142	0.0428882	0.592946
gnl|UG|Gma#S48314188	unknown [Glycine max]	-2.34962	0
gnl|UG|Gma#S52666397	unknown [Glycine max]	-1.02548	0
gnl|UG|Gma#S52650398	unnamed protein product [Vitis vinifera]	-1.12045	0	-0.585824	1.51806e-60
Specifically expressed genes only in both species
Stress related important genes
gnl|UG|Gma#S5146866	calmodulin [Glycine max]	2.11389	8.1278e-11	1.22023	1.15437e-07
gnl|UG|Gma#S48314932	calmodulin [Zea mays]	2.70633	9.74276e-06	2.49288	3.44614e-13
gnl|UG|Gma#S23065589	calmodulin binding protein, putative [Ricinus communis]	9.71596	3.07348e-09	4.2603	0.000116443
gnl|UG|Gma#S39300870	Calmodulin; Short=CaM	-1.02936	3.24734e-26	-1.86951	1.32778e-120
gnl|UG|Gma#S48316081	putative calmodulin-related protein [Medicago sativa]	1.41052	2.16494e-13	1.07654	8.81518e-14
gnl|UG|Gma#S5146738	Glutathione S-transferase 3	1.2258	0	2.51262	5.79536e-14
gnl|UG|Gma#S48315631	glutathione S-transferase GST 10 [Glycine max]	3.54829	2.5846e-13	1.48387	2.37322e-12
gnl|UG|Gma#S5146343	glutathione S-transferase GST 12 [Glycine max]	3.98265	1.09246e-13	2.93858	2.3137e-13
gnl|UG|Gma#S5146348	glutathione S-transferase GST 7 [Glycine max]	1.78377	6.8523e-13	2.68162	0
gnl|UG|Gma#S48316676	glutathione S-transferase GST 8 [Glycine max]	1.95823	1.09246e-13	1.57691	0
gnl|UG|Gma#S5146568	Cytochrome P450 71D8; AltName: Full=Cytochrome P450 CP7	-1.96117	2.10236e-16	-1.93284	3.81866e-105
gnl|UG|Gma#S48316122	Cytochrome P450 82A3; AltName: Full=Cytochrome P450 CP6	5.61357	3.62692e-09	4.70532	2.7628e-10
gnl|UG|Gma#S45532368	Cytochrome P450 82A4; AltName: Full=Cytochrome P450 CP9	-1.29047	8.10806e-05	2.01362	3.10862e-15
gnl|UG|Gma#S5146569	Cytochrome P450 93A3; AltName: Full=Cytochrome P450 CP5	-1.38735	3.12588e-15	-1.23348	1.12866e-23
gnl|UG|Gma#S5146482	cytochrome P450 H2O2-dependent urate-degrading peroxidase [Glycine max]	-1.2333	3.60928e-35	-1.95757	1.02384e-77
gnl|UG|Gma#S48316321	cytochrome P450 monooxygenase CYP94C9 [Medicago truncatula]	5.39228	2.30978e-11	5.58845	2.1072e-13
gnl|UG|Gma#S48313410	multidrug resistance protein ABC transporter family [Populus trichocarpa]	5.13967	1.68217e-05	3.36485	9.10382e-15
gnl|UG|Gma#S52638470	hypothetical protein RCOM_0530890 [Ricinus communis]	4.651	3.71036e-12	4.3642	8.07284e-08
gnl|UG|Gma#S48315730	PREDICTED: hypothetical protein [Vitis vinifera]	4.61749	8.28946e-08	-1.28321	5.04416e-11
gnl|UG|Gma#S45551371	multidrug/pheromone exporter, MDR family, ABC transporter family [Populus trichocarpa]	3.73196	1.72325e-06	3.79323	5.09568e-07
gnl|UG|Gma#S48312312	Stress-related protein; AltName: Full=PvSRP	3.32307	2.38926e-08	-1.03383	5.57668e-52
gnl|UG|Gma#S48316293	disease resistance protein-like protein MsR1 [Medicago sativa]	3.30136	1.33005e-13	2.93443	8.21566e-15
gnl|UG|Gma#S48315411	GRAS2 [Solanum lycopersicum]	3.01267	0	2.74502	6.39488e-14
gnl|UG|Gma#S32813619	PDR-like ABC-transporter [Glycine max]	2.82386	0	1.35795	4.05454e-13
gnl|UG|Gma#S48316010	multidrug resistance pump, putative [Ricinus communis]	2.0701	0	1.01381	5.89444e-11
gnl|UG|Gma#S22669066	candidate disease-resistance protein SR1 [Glycine max]	1.8602	3.6371e-13	5.17926	2.82986e-05
gnl|UG|Gma#S5126377	predicted protein [Populus trichocarpa]	1.73697	1.9762e-14	-2.7759	9.15416e-65
gnl|UG|Gma#S39309990	Cupin, RmlC-type [Medicago truncatula]	1.66448	1.57208e-13	-1.76003	2.92512e-63
gnl|UG|Gma#S5146317	Vacuolar-processing enzyme; Short=VPE; Flags: Precursor	1.53452	1.68754e-14	-1.93271	8.69054e-23
gnl|UG|Gma#S48316212	stearoyl-ACP desaturase [Glycine max]	1.045	9.25704e-13	-1.63383	1.97165e-29
gnl|UG|Gma#S48316226	PDR8/PEN3 (PLEIOTROPIC DRUG RESISTANCE8)	1.03421	9.01502e-14	3.0191	2.37366e-13
gnl|UG|Gma#S48314673	phosphofructokinase, putative [Ricinus communis]	1.00371	4.71178e-13	-2.89953	1.026e-252
gnl|UG|Gma#S39309272	white-brown-complex ABC transporter family [Populus trichocarpa]	-1.1528	3.01142e-37	1.65636	0
gnl|UG|Gma#S5146496	Chitinase III-A [Glycine max]	-1.20601	3.73896e-74	1.44365	5.90638e-14
gnl|UG|Gma#S46437951	PREDICTED: similar to ATCNGC5 (CYCLIC NUCLEOTIDE GATED CHANNEL 5); calmodulin binding / cyclic nucleotide binding / potassium channel [Vitis vinifera]	-1.27992	2.07144e-27	-2.09705	4.16332e-75
gnl|UG|Gma#S5146362	beta-glucan binding protein [Glycine max]	-1.796	2.0072e-110	3.03217	0
gnl|UG|Gma#S24528065	Chalcone--flavonone isomerase 1A; Short=Chalcone isomerase 1A	-2.24061	4.69268e-201	-4.79277	0
Interesting unknown genes
gnl|UG|Gma#S39301849	unknown [Glycine max]	12.809	4.4409e-16	2.55531	2.31866e-08
gnl|UG|Gma#S39314618	unknown [Glycine max]	2.48952	4.71178e-13	1.2453	1.12355e-13
gnl|UG|Gma#S48316296	unknown [Medicago truncatula]	2.64114	0	1.40554	4.61852e-13
gnl|UG|Gma#S48312277	unknown [Glycine max]	2.11702	1.25655e-12	3.10101	1.99796e-12
gnl|UG|Gma#S53085111	unknown [Glycine max]	-1.80687	3.42662e-129	-4.6842	0
gnl|UG|Gma#S52666045	unknown [Glycine max]	-1.68309	3.35898e-210	-5.23759	0
gnl|UG|Gma#S53084992	unknown [Glycine max]	-1.69771	1.7595e-88	-5.58587	0
gnl|UG|Gma#S45565995	unknown [Glycine max]	-1.38604	1.54568e-85	-5.12913	2.84614e-90
gnl|UG|Gma#S53087336	unknown [Glycine max]	-1.14678	1.44339e-38	-4.24596	0
gnl|UG|Gma#S48316230	unknown [Glycine max]	1.31222	8.08242e-14	4.96656	1.54543e-13
gnl|UG|Gma#S48312866	unknown [Glycine max]	1.25148	9.66116e-13	-4.28643	0
gnl|UG|Gma#S4866887	unknown [Glycine max]	-1.55468	0	3.97254	5.79536e-14
gnl|UG|Gma#S48316795	unknown [Glycine max]	-1.06392	3.3299e-54	2.65729	0
gnl|UG|Gma#S52653498	unknown [Glycine max]	1.17981	3.33066e-15	-2.73022	1.38166e-174
gnl|UG|Gma#S52668453	unknown [Glycine max]	-1.31336	4.54174e-174	2.56701	1.19682e-13
gnl|UG|Gma#S39304296	unknown [Glycine max]	2.04084	1.15619e-12	-3.33157	0
gnl|UG|Gma#S17640969	unknown [Glycine max]	1.42189	1.08136e-13	-2.2592	2.41004e-118
gnl|UG|Gma#S53090307	unknown [Glycine max]	1.30302	2.16494e-13	-1.68347	3.90762e-50
gnl|UG|Gma#S53090622	unknown [Glycine max]	-2.236	2.14726e-148	2.72425	6.4393e-15
gnl|UG|Gma#S48315428	unknown [Glycine max]	1.03495	1.51879e-13	-1.24766	2.40754e-13
gnl|UG|Gma#S48315448	unknown [Glycine max]	1.84979	0	-1.11813	5.21232e-27
gnl|UG|Gma#S39309246	unknown [Glycine max]	5.55345	1.72325e-06	-1.69382	2.43896e-145
gnl|UG|Gma#S39312021	unknown [Glycine max]	2.85502	0	1.04439	1.16107e-12
gnl|UG|Gma#S39304601		-1.86605	0	-2.84311	0
gnl|UG|Gma#S52652848		1.29568	2.5846e-13	-1.4989	2.4602e-23
gnl|UG|Gma#S42153744		2.55313	0	1.17566	0
gnl|UG|Gma#S5050381		2.28109	6.29052e-13	-1.31473	9.44466e-39
gnl|UG|Gma#S48541147		2.03376	0	1.55399	2.9754e-14
gnl|UG|Gma#S48315895	unknown [Glycine max]	3.47446	1.1191e-13	4.80973	0
gnl|UG|Gma#S53086817	unknown [Glycine max]	-1.24377	2.26326e-145	-2.01642	1.68211e-62
gnl|UG|Gma#S53085111	unknown [Glycine max]	-1.80687	3.42662e-129	-4.6842	0
gnl|UG|Gma#S52666045	unknown [Glycine max]	-1.68309	3.35898e-210	-5.23759	0
gnl|UG|Gma#S53084992	unknown [Glycine max]	-1.69771	1.7595e-88	-5.58587	0
gnl|UG|Gma#S45565995	unknown [Glycine max]	-1.38604	1.54568e-85	-5.12913	2.84614e-90
gnl|UG|Gma#S53087336	unknown [Glycine max]	-1.14678	1.44339e-38	-4.24596	0
gnl|UG|Gma#S48316230	unknown [Glycine max]	1.31222	8.08242e-14	4.96656	1.54543e-13
gnl|UG|Gma#S48312866	unknown [Glycine max]	1.25148	9.66116e-13	-4.28643	0
gnl|UG|Gma#S4866887	unknown [Glycine max]	-1.55468	0	3.97254	5.79536e-14
gnl|UG|Gma#S48316795	unknown [Glycine max]	-1.06392	3.3299e-54	2.65729	0
gnl|UG|Gma#S52653498	unknown [Glycine max]	1.17981	3.33066e-15	-2.73022	1.38166e-174
gnl|UG|Gma#S52668453	unknown [Glycine max]	-1.31336	4.54174e-174	2.56701	1.19682e-13
gnl|UG|Gma#S39304296	unknown [Glycine max]	2.04084	1.15619e-12	-3.33157	0
gnl|UG|Gma#S17640969	unknown [Glycine max]	1.42189	1.08136e-13	-2.2592	2.41004e-118
gnl|UG|Gma#S53090307	unknown [Glycine max]	1.30302	2.16494e-13	-1.68347	3.90762e-50
gnl|UG|Gma#S53090622	unknown [Glycine max]	-2.236	2.14726e-148	2.72425	6.4393e-15
gnl|UG|Gma#S48315428	unknown [Glycine max]	1.03495	1.51879e-13	-1.24766	2.40754e-13
gnl|UG|Gma#S48315448	unknown [Glycine max]	1.84979	0	-1.11813	5.21232e-27
gnl|UG|Gma#S39309246	unknown [Glycine max]	5.55345	1.72325e-06	-1.69382	2.43896e-145
gnl|UG|Gma#S39312021	unknown [Glycine max]	2.85502	0	1.04439	1.16107e-12
gnl|UG|Gma#S52652848		1.29568	2.5846e-13	-1.4989	2.4602e-23
gnl|UG|Gma#S42153744		2.55313	0	1.17566	0
gnl|UG|Gma#S5050381		2.28109	6.29052e-13	-1.31473	9.44466e-39
Specifically expressed genes only in Glycine max
Stress related important genes
gnl|UG|Gma#S5146229	ABC transporter-like protein [Glycine max]	-0.698651	0.00233952	-3.17981	9.21438e-13
gnl|UG|Gma#S48312790	ADR6 [Glycine max]	-0.344287	0.010016	-1.5377	7.01376e-17
gnl|UG|Gma#S22951997	aquaporin PIP2-7 [Zea mays]	-0.412885	6.25922e-12	1.3556	1.48548e-13
gnl|UG|Gma#S52643219	calcium ion binding protein, putative [Ricinus communis]	0.333671	1.69025e-08	-2.48254	0
gnl|UG|Gma#S45543684	Cationic peroxidase 1 precursor, putative [Ricinus communis]	-0.497643	0.329622	-2.92874	5.45278e-05
gnl|UG|Gma#S48314450	cationic peroxidase 2 [Glycine max]	0.632246	5.37184e-09	-2.03098	5.61146e-47
gnl|UG|Gma#S52659886	cystatin [Spinacia oleracea]	-0.109808	0.660496	-1.44571	3.45634e-24
gnl|UG|Gma#S5104463	K+ channel tetramerisation [Medicago truncatula]			-2.30857	9.06192e-13
gnl|UG|Gma#S21538767	Magnesium and cobalt efflux protein corC, putative [Ricinus communis]	0.504792	0.405296	3.47131	0.000133983
gnl|UG|Gma#S48315591	magnesium/proton exchanger, putative [Ricinus communis]	0.0911479	0.7304	-2.57189	2.01234e-13
gnl|UG|Gma#S52643437	metal ion binding protein, putative [Ricinus communis]	0.465727	0.0279396	1.23832	0
gnl|UG|Gma#S48312273	multidrug resistance pump, putative [Ricinus communis]	0.586479	0.000187606	1.38042	0.000209236
gnl|UG|Gma#S5143439	nitrate and chloride transporter [Glycine max]	0.643937	0.0878356	10.9016	4.4409e-16
gnl|UG|Gma#S24528057	nitrate and chloride transporter [Glycine max]	-0.7176	0.520884	9.49386	1.3078e-08
gnl|UG|Gma#S47724341	Osmotin-like protein; Flags: Precursor	0.310682	0.00562994	-2.19671	4.45318e-103
gnl|UG|Gma#S48315235	potassium channel beta, putative [Ricinus communis]	-0.925999	0.0585358	-4.22055	2.29924e-05
gnl|UG|Gma#S48830648	PR-5 protein [Glycine max]	0.0559861	0.766564	1.32824	1.44551e-13
gnl|UG|Gma#S19678001	proline dehydrogenase [Glycine max]	-0.343382	0.347832	5.09234	1.66445e-05
gnl|UG|Gma#S48525774	proline rich protein 3 [Cicer arietinum]			-2.83036	8.6236e-21
gnl|UG|Gma#S34818031	TGACG-motif binding factor [Glycine max]	-0.582199	0.0908562	1.78688	6.69868e-09
gnl|UG|Gma#S53090434	TGACG-motif-binding factor [Glycine max]			1.37989	1.38949e-07
gnl|UG|Gma#S48312672	vacuolar ATPase subunit d [Vigna radiata]	-0.179159	0.600446	-2.08161	7.56734e-12
gnl|UG|Gma#S48315169	vacuolar H+-ATPase B subunit [Medicago truncatula]	0.0510493	0.634576	1.43605	3.70814e-14
gnl|UG|Gma#S48314502	vacuolar proton-ATPase subunit-like protein [Lotus japonicus]	0.304565	0.019046	1.40001	1.54543e-13
gnl|UG|Gma#S48312976	vitamin-b12 independent methionine synthase, 5-methyltetrahydropteroyltriglutamate-homocysteine [Populus trichocarpa]	-0.724395	0.00843908	-1.2035	4.56856e-06
gnl|UG|Gma#S5146222	zinc transporter protein ZIP1 [Glycine max]	0.641306	0.0769578	-4.72597	1.27263e-07
